# Supplementary material for: HIV-1 treatment timing shapes the human intestinal memory B-cell repertoire to commensal bacteria
Source: Nat Commun. 2023 Oct 10;14:6326. doi: 10.1038/s41467-023-42027-6 (PMC10564866; doi:10.1038/s41467-023-42027-6)
Supplement: Supplementary file 4 — Source Data [file 41467_2023_42027_MOESM4_ESM.xlsx]

## Sheet: Figure 1a
Figure 1. Immunoglobulin gene repertoire of intestinal B cells from eART and lART.
Panel A:
purified total IgG (µg/ml)	E1		E2		E3		L1		L2		L3			purified total IgA (µg/ml)	E1		E2		E3		L1		L2		L3
50	1.664	1.903	3.338	3.479	2.457	2.587	3.462	3.351	2.76	2.996	3.623	3.504		50	1.806	1.529	2.09	2.26	1.75	1.491	1.525	1.382	1.882	1.498	2.445	2.727
16.6667	0.855	0.66	3.127	3.303	1.224	1.196	2.59	2.651	1.878	1.991	3.235	3.16		16.6667	1.301	1.106	1.338	1.691	0.567	0.777	0.402	0.733	1.253	1.388	1.736	2.032
5.55556	0.349	0.348	2.865	2.909	0.611	0.518	1.892	1.831	0.797	1.154	2.856	2.607		5.55556	0.621	0.381	0.853	1.084	0.404	0.42	0.323	0.516	0.696	0.607	0.888	0.863
1.85185	0.096	0.101	2.222	2.308	0.21	0.23	1.086	1.041	0.321	0.396	1.92	1.935		1.85185	0.162	0.118	0.16	0.182	0.311	0.236	0.146	0.228	0.162	0.111	0.264	0.341
0.617284	0.072	0.076	1.307	1.394	0.108	0.113	0.369	0.344	0.15	0.168	0.989	0.984		0.617284	0.146	0.104	0.178	0.251	0.145	0.114	0.093	0.123	0.128	0.106	0.128	0.243
0.205761	0.065	0.155	0.604	0.546	0.078	0.087	0.154	0.156	0.094	0.105	0.388	0.426		0.205761	0.111	0.076	0.085	0.139	0.096	0.085	0.08	0.14	0.121	0.077	0.092	0.141
0.0685871	0.063	0.063	0.238	0.242	0.062	0.062	0.097	0.095	0.074	0.078	0.181	0.185		0.0685871	0.091	0.067	0.06	0.094	0.09	0.061	0.075	0.105	0.1	0.127	0.069	0.092
0.0228624	0.065	0.071	0.11	0.12	0.059	0.064	0.086	0.076	0.071	0.076	0.108	0.104		0.0228624	0.082	0.069	0.074	0.067	0.077	0.087	0.084	0.119	0.095	0.079	0.077	0.086
	HIV-1 gp140														HIV-1 gp140
purified total IgG (µg/ml)	E1		E2		E3		L1		L2		L3			purified total IgA (µg/ml)	E1		E2		E3		L1		L2		L3
50	1.848	1.358	3.173	3.338	1.138	1.748	2.492	2.274	1.495	1.782	3.006	3.229		50	1.957	1.959	0.941	0.921	1.18	1.182	0.51	0.504	0.663	0.654	2.712	2.693
16.6667	1.065	0.753	2.623	2.716	0.417	0.797	1.288	1.23	0.688	1.286	2.172	2.469		16.6667	1.358	1.357	0.41	0.404	0.324	0.331	0.272	0.27	0.363	0.377	1.661	1.703
5.55556	0.194	0.298	1.783	1.834	0.26	0.359	0.592	0.504	0.311	0.544	1.207	1.125		5.55556	0.482	0.478	0.23	0.221	0.183	0.185	0.238	0.235	0.21	0.217	0.264	0.262
1.85185	0.143	0.139	0.831	0.912	0.168	0.223	0.481	0.294	0.18	0.188	0.478	0.541		1.85185	0.155	0.16	0.171	0.167	0.15	0.156	0.193	0.19	0.153	0.155	0.149	0.146
0.617284	0.123	0.144	0.417	0.392	0.139	0.133	0.16	0.161	0.14	0.137	0.262	0.248		0.617284	0.119	0.118	0.13	0.127	0.139	0.142	0.145	0.143	0.128	0.126	0.118	0.118
0.205761	0.113	0.121	0.208	0.2	0.121	0.139	0.146	0.156	0.128	0.13	0.168	0.16		0.205761	0.109	0.111	0.116	0.111	0.125	0.125	0.149	0.147	0.121	0.126	0.117	0.115
0.0685871	0.119	0.115	0.137	0.139	0.118	0.105	0.13	0.141	0.126	0.125	0.127	0.13		0.0685871	0.107	0.107	0.112	0.109	0.119	0.121	0.12	0.118	0.121	0.123	0.12	0.118
0.0228624	0.115	0.114	0.111	0.125	0.112	0.103	0.121	0.115	0.124	0.132	0.115	0.125		0.0228624	0.128	0.125	0.117	0.118	0.131	0.132	0.138	0.139	0.144	0.141	0.138	0.141
	HIV-1 gp120														HIV-1 gp120
purified total IgG (µg/ml)	E1		E2		E3		L1		L2		L3			purified total IgA (µg/ml)	E1		E2		E3		L1		L2		L3
50	2.657	2.859	3.106	2.762	2.737	2.913	2.96	2.966	2.898	3.058	3.228	2.88		50	2.794	2.847	2.993	2.788	2.679	2.832	2.913	2.676	2.972	2.899	3.077	3.039
16.6667	2.349	2.38	2.909	2.668	2.45	2.542	2.809	2.801	2.537	2.649	2.968	2.898		16.6667	2.279	2.388	2.617	2.56	2.213	2.323	2.319	2.248	2.5	2.816	2.8	2.772
5.55556	1.574	1.639	2.759	2.583	1.81	1.907	2.566	2.425	2.127	2.217	2.688	2.642		5.55556	1.659	1.762	2.351	2.263	1.369	1.569	1.701	1.79	2.19	2.434	2.463	2.479
1.85185	0.701	0.684	2.542	2.459	0.853	1.063	1.954	1.835	1.299	1.461	2.486	2.267		1.85185	0.693	0.857	1.549	1.234	0.615	0.787	0.962	1.009	1.355	1.468	1.822	1.667
0.617284	0.355	0.426	2.233	1.89	0.4	0.484	0.9	0.899	0.62	0.69	1.704	1.494		0.617284	0.354	0.427	0.86	0.624	0.285	0.389	0.473	0.415	0.623	0.745	0.903	0.826
0.205761	0.236	0.299	1.283	1.16	0.273	0.242	0.502	0.39	0.313	0.315	0.732	0.698		0.205761	0.228	0.259	0.406	0.345	0.202	0.276	0.33	0.243	0.362	0.385	0.411	0.392
0.0685871	0.17	0.179	0.545	0.517	0.184	0.183	0.254	0.257	0.21	0.201	0.392	0.322		0.0685871	0.183	0.19	0.226	0.192	0.161	0.171	0.234	0.186	0.218	0.268	0.257	0.25
0.0228624	0.165	0.161	0.307	0.256	0.152	0.158	0.198	0.209	0.181	0.249	0.23	0.23		0.0228624	0.18	0.186	0.174	0.163	0.164	0.189	0.247	0.166	0.177	0.204	0.205	0.18
	HIV-1 gp41														HIV-1 gp41
AUC eART	IgG			IgA
	gp140	gp120	gp41	gp140	gp120	gp41
E1	49.48	49.24	112.5	58.73	66.88	113.9
E2	156.5	129.5	138.9	77.72	26.8	127
E3	73.77	40.47	119.1	45.81	28.87	109.3
AUC lART	IgG			IgA
	gp140	gp120	gp41	gp140	gp120	gp41
L1	131.8	72.9	135.8	40.53	16.87	113.2
L2	99.23	53.03	127.4	62.81	21.31	129.3
L3	156.4	113.7	143.2	92.39	84.87	136.3

## Sheet: Figures 1c and 1d
Figure 1. Immunoglobulin gene repertoire of intestinal B cells from eART and lART.
Panel C and D:
Volcano plot Antibody secreting cell (ASC) population						Volcano plot CS memory B-cell population
	Parameters	Difference (Log(Fold change)) of group mean	-log10(p-value)				Parameters	Difference (Log(Fold change)) of group mean	-log10(p-value)
IgH gene usage	VH-1	4.93333	0.272177			IgH gene usage	VH-1	-5.13333	0.301859
	VH-3	2.13333	0.107982				VH-3	5.68	0.198776
	VH-4	-9.9	0.66671				VH-4	-0.976667	0.0504091
	VH-5	3.76667	1.13532				VH-5	0.42	0.0421365
	VH-6	-0.933333	0.427243				VH-6	0	0
	DH-1	6.16667	0.723057				DH-1	-0.856667	0.220831
	DH-2	-1.56667	0.134785				DH-2	4.91667	0.644978
	DH-3	-10.2667	0.899293				DH-3	3.72	0.172408
	DH-4	2.9	0.299295				DH-4	-2.19	0.127688
	DH-5	-4.13333	0.655265				DH-5	-8.74	0.79827
	DH-6	5.53333	1.0302				DH-6	2.18	0.0837849
	DH-7	1.5	0.356426				DH-7	0.623333	0.0973133
	JH-1	-1.8	0.164943				JH-1	2.08333	0.462111
	JH-2	0.6	0.134915				JH-2	-1.63	0.313331
	JH-3	0.566667	0.0416304				JH-3	5.95	1.26767
	JH-4	3.06667	0.273856				JH-4	-0.303333	0.0159021
	JH-5	-1.03333	0.100873				JH-5	-5.88	0.351328
	JH-6	-1.36667	0.0561248				JH-6	-0.24	0.00987314
CDRH3 positive charges	0+	-4.5	0.187216			CDRH3 positive charges	0+	5.60333	0.476055
	1+	6.3	0.473552				1+	-4.11	0.37132
	2+	-1.2	0.0758683				2+	-11.2133	0.597034
	>=3+	-0.6	0.117893				>=3+	10.3867	0.701275
CDRH3 negative charges	0-	-2.8	0.285494			CDRH3 negative charges	0-	-1.38667	0.09693
	1-	9.7	0.375934				1-	2.48667	0.11415
	2-	-9.66667	0.570303				2-	-11.2333	1.28369
	>=3-	2.8	0.225494				>=3-	10.1267	0.789775
CDRH3 length	<=9	2.26667	0.176768			CDRH3 length	<=9	-5.93667	0.506915
	10-14	4.43333	0.220521				10-14	-0.18	0.00637433
	15-19	-4.43333	0.225515				15-19	1.86667	0.117705
	>=20	-2.1	0.32919				>=20	4.25667	0.709708
CDRH3 mut.	Mean Mut	-0.430872	0.0466441			CDRH3 mut.	Mean Mut	1.54017	0.259933
	K/L ratio	-0.00666667	0.004707				K/L ratio	0.00762	0.00281312
VH - JH association	VH-1 : JH-1	-0.866667	0.188269			VH - JH association	VH-1 : JH-1	0.953333	0.427243
	VH-1 : JH-2	-0.8	0.427243				VH-1 : JH-2	-1.01	0.427243
	VH1 : JH-3	1.53333	0.932305				VH1 : JH-3	0.18	0.0391742
	VH-1 : JH-4	2.96667	0.275161				VH-1 : JH-4	-0.626667	0.147834
	VH-1 : JH-5	-2.7	1.01382				VH-1 : JH-5	-3.69	0.592383
	VH-1 : JH-6	4.7	1.03609				VH-1 : JH-6	-0.94	0.178885
	VH-3 : JH-1	-0.833333	0.12232				VH-3 : JH-1	2.14333	0.917417
	VH-3 : JH-2	1.6	0.427243				VH-3 : JH-2	0.18	0.0391742
	VH-3 : JH-3	-4.4	0.764783				VH-3 : JH-3	1.96	0.283179
	VH-3 : JH-4	0.366667	0.0301241				VH-3 : JH-4	4.59333	0.334319
	VH-3 : JH-5	4.33333	0.535249				VH-3 : JH-5	0.603333	0.0592986
	VH-3 : JH-6	2.76667	0.118035				VH-3 : JH-6	-3.8	0.201931
	VH-4 : JH-1	-0.133333	0.0399246				VH-4 : JH-1	-1.01	0.427243
	VH-4 : JH-2	-0.0333333	0.0103542				VH-4 : JH-2	-0.8	0.427243
	VH-4 : JH-3	4.43333	0.45889				VH-4 : JH-3	1.90333	0.427243
	VH-4 : JH-4	-2.53333	0.255098				VH-4 : JH-4	-2.79	0.573236
	VH-4 : JH-5	-2.73333	0.370438				VH-4 : JH-5	-2.79667	0.265734
	VH-4 : JH-6	-8.76667	1.26082				VH-4 : JH-6	4.50667	0.985287
	VH-5 : JH-1	0	0				VH-5 : JH-1	0	0
	VH-5 : JH-2	0	0				VH-5 : JH-2	0	0
	VH-5 : JH-3	1.56667	0.929096				VH-5 : JH-3	1.90333	0.427243
	VH-5 : JH-4	2.26667	0.825879				VH-5 : JH-4	-1.48333	0.237459
	VH-5 : JH-5	0	0				VH-5 : JH-5	0	0
	VH-5 : JH-6	-0.1	0.0268083				VH-5 : JH-6	0	0
	VH-6 : JH-1	0	0				VH-6 : JH-1	0	0
	VH-6 : JH-2	0	0				VH-6 : JH-2	0	0
	VH-6 : JH-3	-0.933333	0.427243				VH-6 : JH-3	0	0
	VH-6 : JH-4	0	0				VH-6 : JH-4	0	0
	VH-6 : JH-5	0	0				VH-6 : JH-5	0	0
	VH-6 : JH-6	0	0				VH-6 : JH-6	0	0
IgK gene usage	VK-1	-6.16667	0.307679			IgK gene usage	VK-1	3.43	0.186773
	VK-2	6.26667	0.37201				VK-2	-1.46333	0.0778153
	VK-3	-2.8	0.137291				VK-3	-6.11333	0.289267
	VK-4	1.1	0.120169				VK-4	4.14333	0.502149
	JK-1	0.533333	0.104526				JK-1	-1.91	0.0548797
	JK-2	0.433333	0.0201574				JK-2	11.4	0.674196
	JK-3	-1.13333	0.0498126				JK-3	6.22333	0.370279
	JK-4	1.83333	0.147432				JK-4	-7.57667	1.32417
	JK-5	-1.66667	0.0550529				JK-5	-8.73667	0.36771
CDRK3 positive charges	0+	2.93333	0.280824			CDRK3 positive charges	0+	15.0033	1.39937
	1+	0.4	0.031847				1+	-10.9167	0.91941
	2+	-4.5	0.223761				2+	-6.34333	0.934808
	>=3+	1.13333	0.427243				>=3+	2.26	0.481764
CDRK3 negative charges	0-	2.73333	0.0999972			CDRK3 negative charges	0-	-0.623333	0.0661668
	1-	-1.83333	0.092125				1-	0.623333	0.0661737
	2-	-0.933333	0.0868357				2-	0	0
	>=3-	0	0				>=3-	0	0
CDRK3 length	<=8	-3.56667	0.390114			CDRK3 length	<=8	2.21	0.278853
	9	0.866667	0.0468916				9	-1.98667	0.102094
	10	4.33333	0.447331				10	3.34333	0.270859
	>=11	-1.6	0.168443				>=11	-3.57	0.474617
	Mean Mut K	-0.271536	0.0969057				Mean Mut K	1.64957	0.380415
VK - JK association	VK-1 : JK-1	-4.86667	0.730276			VK - JK association	VK-1 : JK-1	6.96333	0.609313
	VK-1 : JK-2	-0.333333	0.0215357				VK-1 : JK-2	-1.86	0.189691
	VK-1 : JK-3	1.36667	0.133186				VK-1 : JK-3	5.82	0.582972
	VK- : JK-4	-2.86667	0.903328				VK- : JK-4	-4.72667	0.741765
	VK-1 : JK-5	0.5	0.0205155				VK-1 : JK-5	-2.76333	0.634992
	VK-2 : JK-1	2.6	0.328727				VK-2 : JK-1	0.776667	0.084553
	VK-2 : JK-2	-0.533333	0.0645784				VK-2 : JK-2	0.743333	0.126035
	VK-2 : JK-3	1	0.427243				VK-2 : JK-3	3.30333	0.913596
	VK-2 : JK-4	2.13333	0.929342				VK-2 : JK-4	-1.01	0.157167
	VK-2 : JK-5	1	0.427243				VK-2 : JK-5	-5.26333	0.800234
	VK-3 : JK-1	-0.933333	0.076174				VK-3 : JK-1	-9.34667	0.977243
	VK-3 : JK-2	-0.733333	0.101982				VK-3 : JK-2	7.30667	0.808856
	VK-3 : JK-3	-1.86667	0.161084				VK-3 : JK-3	-2.89333	0.274605
	VK-3 : JK-4	2.76667	0.375285				VK-3 : JK-4	0.7	0.0480102
	VK-3 : JK-5	-0.566667	0.101726				VK-3 : JK-5	-1.86333	0.120119
	VK-4 : JK-1	2.5	0.960395				VK-4 : JK-1	-0.303333	0.0455748
	VK-4 : JK-2	1.96667	0.388361				VK-4 : JK-2	5.22333	1.35349
	VK-4 : JK-3	-1.66667	0.229272				VK-4 : JK-3	0	0
	VK-4 : JK-4	-0.2	0.0388095				VK-4 : JK-4	-0.773333	0.10498
	VK-4 : JK-5	-2.66667	0.427243				VK-4 : JK-5	0	0
VH - VK association	VH-1 : VK-1	-2.73333	0.992166			VH - VK association	VH-1 : VK-1	-6.21	0.62346
	VH-1 : VK-2	4.43333	0.656019				VH-1 : VK-2	-0.303333	0.0455748
	VH-1 : VK-3	3.4	0.357154				VH-1 : VK-3	1.17667	0.111685
	VH-1 : VK-4	2.83333	0.410195				VH-1 : VK-4	0	0
	VH-3 : VK-1	-3.63333	0.308195				VH-3 : VK-1	1.53	0.0919471
	VH-3 : VK-2	0.833333	0.0555663				VH-3 : VK-2	-0.946667	0.0505446
	VH-3 : VK-3	-1.96667	0.135693				VH-3 : VK-3	1.22	0.0307329
	VH-3 : VK-4	3.16667	0.501749				VH-3 : VK-4	-0.913333	0.106335
	VH-4 : VK-1	-1.13333	0.0533974				VH-4 : VK-1	4.6	0.253798
	VH-4 : VK-2	1	0.427243				VH-4 : VK-2	-2.76333	0.312225
	VH-4 : VK-3	-6.46667	0.445218				VH-4 : VK-3	1.04	0.0652466
	VH-4 : VK-4	-1.86667	0.170353				VH-4 : VK-4	1.06	0.0871452
	VH-5 : VK-1	1	0.427243				VH-5 : VK-1	-1.11	0.427243
	VH-5 : VK-2	0	0				VH-5 : VK-2	1.45	0.427243
	VH-5 : VK-3	2.13333	0.929342				VH-5 : VK-3	1.45	0.427243
	VH-5 : VK-4	0	0				VH-5 : VK-4	0	0
	VH-6 : VK-1	0	0				VH-6 : VK-1	0	0
	VH-6 : VK-2	0	0				VH-6 : VK-2	0	0
	VH-6 : VK-3	0	0				VH-6 : VK-3	0	0
	VH-6 : VK-4	0	0				VH-6 : VK-4	0	0
IgL gene usage	VL-1	-2	0.0663273			IgL gene usage	VL-1	-1.19	0.0371473
	VL-2	-1.3	0.0439391				VL-2	-18.39	1.69729
	VL-3	-1.33333	0.0361515				VL-3	10.98	0.45729
	VL-4	0.4	0.0372484				VL-4	5.55667	0.427243
	VL-5	0	0				VL-5	-2.38	0.427243
	VL-6	-3.63333	0.30144				VL-6	-1.98333	0.132465
	VL-7	4.83333	0.667578				VL-7	7.41	0.68817
	VL-8	0	0				VL-8	0	0
	VL-9	0	0				VL-9	0	0
	JL-1	1.3	0.0525308				JL-1	-3.56667	0.208248
	JL-3/2	7.6	0.187472				JL-3/2	17.33	0.920262
	JL-3	-8.86667	0.232064				JL-3	-13.7533	0.582303
	JL-7	0	0				JL-7	5.55667	0.427243
	Mean Mut VL	-0.393485	0.183994				Mean Mut VL	0.729527	0.137981
CDRL3 positive charges	0+	-13.8	0.50614			CDRL3 positive charges	0+	-11.7733	0.614879
	1+	19.9667	1.12851				1+	16.14	1.79454
	2+	-6.2	0.342671				2+	-4.36667	0.222347
	>=3+	0	0				>=3+	0	0
CDRL3 negative charges	0-	15	0.548652			CDRL3 negative charges	0-	-9.13	0.40147
	1-	-16.2333	0.44024				1-	-11.2433	0.292283
	2-	-6.66667	0.301279				2-	15.74	0.382642
	>=3-	7.9	0.822416				>=3-	4.63	0.880451
CDRL3 length	<=9	2	0.0565444			CDRL3 length	<=9	-3.44	0.357807
	10	14.9	0.732148				10	-2.91	0.0605898
	11	-2.93333	0.0848968				11	-6.87667	0.136822
	>=12	-13.7333	0.841146				>=12	13.2267	0.776813
VL - JL association	VL-1 : JL-1	-0.233333	0.0153665			VL - JL association	VL-1 : JL-1	-2.91	0.23799
	VL-1 : JL-3	-1.5	0.214963				VL-1 : JL-3	3.30667	0.0980379
	VL-1 : JL-3/2	0.9	0.038219				VL-1 : JL-3/2	-1.59	0.0483165
	VL-2 : JL-1	6.9	0.399632				VL-2 : JL-1	0.266667	0.0222268
	VL-2 : JL-3	1.8	0.0528536				VL-2 : JL-3	-3.44	0.2387
	VL- 2 : JL-3/2	-2.86667	0.105919				VL- 2 : JL-3/2	-15.2133	1.40376
	VL-3 : JL-1	-2.83333	0.289418				VL-3 : JL-1	-0.923333	0.0991937
	VL-3 : JL-3	3.7	0.427243				VL-3 : JL-3	6.88	0.560317
	VL-3 : JL-3/2	-1.66667	0.0556424				VL-3 : JL-3/2	5.02667	0.240491
	VL-4 : JL-1	0	0				VL-4 : JL-1	0	0
	VL-4 : JL-3	2.76667	0.427243				VL-4 : JL-3	5.55667	0.427243
	VL-4 : JL-3/2	-2.36667	0.427243				VL-4 : JL-3/2	0	0
	VL-5 : JL-1	0	0				VL-5 : JL-1	0	0
	VL-5 : JL-3	0	0				VL-5 : JL-3	0	0
	VL-5 : JL-3/2	0	0				VL-5 : JL-3/2	-2.38	0.427243
	VL-6 : JL-1	0	0				VL-6 : JL-1	0	0
	VL-6 : JL-3	0	0				VL-6 : JL-3	-2.38	0.427243
	VL-6 : JL-3/2	-2.2	0.151644				VL-6 : JL-3/2	0.396667	0.0367555
	VL-7 : JL-1	0	0				VL-7 : JL-1	0	0
	VL-7 : JL-3	5.56667	0.427243				VL-7 : JL-3	7.41	0.68817
	VL-7 : JL-3/2	2.56667	0.427243				VL-7 : JL-3/2	0	0
VH - VL association	VH-1 : VL-1	7.36667	0.279442			VH - VL association	VH-1 : VL-1	-5.15667	0.926411
	VH-1 : VL-2	-7.3	0.422486				VH-1 : VL-2	-4.76333	0.404834
	VH-1 : VL-3	0	0				VH-1 : VL-3	-2.91	0.222158
	VH-1 : VL-4	0	0				VH-1 : VL-4	5.55667	0.427243
	VH-1 : VL-5	0	0				VH-1 : VL-5	0	0
	VH-1 : VL-6	0	0				VH-1 : VL-6	0	0
	VH-1 : VL-7	1.86667	0.427243				VH-1 : VL-7	0	0
	VH-3 : VL-1	-0.666667	0.035561				VH-3 : VL-1	5.16	0.125987
	VH-3 : VL-2	9.36667	0.397326				VH-3 : VL-2	-7.93333	0.935106
	VH-3 : VL-3	-7.8	0.291001				VH-3 : VL-3	17.5967	1.71951
	VH-3 : VL-4	2.76667	0.427243				VH-3 : VL-4	0	0
	VH-3 : VL-5	0	0				VH-3 : VL-5	-2.38	0.427243
	VH-3 : VL-6	2.56667	0.427243				VH-3 : VL-6	0.396667	0.0367555
	VH-3 : VL-7	4.43333	0.899845				VH-3 : VL-7	7.41	0.68817
	VH-4 : VL-1	-5.5	0.214119				VH-4 : VL-1	1.72333	0.0960864
	VH-4 : VL-2	-3.1	0.219255				VH-4 : VL-2	-3.70333	0.250594
	VH-4 : VL-3	2.76667	0.427243				VH-4 : VL-3	-3.70333	0.250594
	VH-4 : VL-4	-2.36667	0.427243				VH-4 : VL-4	0	0
	VH-4 : VL-5	0	0				VH-4 : VL-5	0	0
	VH-4 : VL-6	-4.76667	0.427243				VH-4 : VL-6	-2.38	0.427243
	VH-4 : VL-7	0	0				VH-4 : VL-7	0	0
	VH-5 : VL-1	-3.03333	0.427243				VH-5 : VL-1	-2.91	0.222158
	VH-5 : VL-2	2.76667	0.427243				VH-5 : VL-2	-1.98667	0.132635
	VH-5 : VL-3	1.86667	0.427243				VH-5 : VL-3	0	0
	VH-5 : VL-4	0	0				VH-5 : VL-4	0	0
	VH-5 : VL-5	0	0				VH-5 : VL-5	0	0
	VH-5 : VL-6	0	0				VH-5 : VL-6	0	0
	VH-5 : VL-7	1.86667	0.427243				VH-5 : VL-7	0	0
	VH-6 : VL-1	0	0				VH-6 : VL-1	0	0
	VH-6 : VL-2	-3.03333	0.427243				VH-6 : VL-2	0	0
	VH-6 : VL-3	0	0				VH-6 : VL-3	0	0
	VH-6 : VL-4	0	0				VH-6 : VL-4	0	0
	VH-6 : VL-5	0	0				VH-6 : VL-5	0	0
	VH-6 : VL-6	0	0				VH-6 : VL-6	0	0
	VH-6 VL-7	0	0				VH-6 VL-7	0	0
	IgA / IgG ratio	-0.833333	0.12232				IgA / IgG ratio	-1.71667	1.77766

## Sheet: Figure 1e
Figure 1. Immunoglobulin gene repertoire of intestinal B cells from eART and lART.
Panel E:
	Number of somatic mutation in IgA memory B cells:					Number of somatic mutation in IgG memory B cells:					Number of somatic mutation in IgK memory B cells:
	eART	lART				eART	lART				eART	lART
	28	24				11	25				11	9
	13	3				26	10				8	7
	30	15				13	19				16	17
	31	6				18	31				10	17
	9	32				25	17				8	1
	23	9				33	17				16	14
	5	2				16	19				9	11
	1	10				4	7				7	27
	10	13				21	16				11	8
	21	14				15	13				11	21
	20	19				16	27				10	21
	23	20				37	1				8	0
	22	17				23	1				7	18
	8	38				5	26				17	6
	11	22				35	20				8	7
	5	9				8	13				8	7
	28	32				17	16				15	5
	20	13				8	32				4	2
	17	10				10	2				10	18
	35	12				39	23				40	4
	20	4				16	12				11	4
	11	22				24	10				9	23
	25	21				25	25				13	17
	27	38				25	15				12	26
	10	14				7	11				13	9
	3	20				20	23				5	3
	24	1				18	35				19	6
	19	18				21	30				14	13
	14	40				34	13				11	14
	18	15				33	24				5	8
	18	14				25	16				4	10
	14	16				24	27				21	14
	13	10				17	10				6	9
	15	16				18	32				9	11
	10	24				15	25				3	9
	22	20				6	5				22	33
	20	21				19	3				20	19
	21	16				16	24				18	17
	20	27				21	16				17	51
	35	23				12	31				4	15
	24	23				26	13				8	10
	14	43				29	52				21	19
	20	11				50	19				11	43
	19	12				11	3				10	12
	9	26				24	13				10	22
	5	40				18	3				9	11
	20	40				18	19				8	28
	11	16				20	21				7	1
	27	16				15	13				8	4
	10	18				13	31				11	10
	17	23				28	12				15	11
	26	28				39	38				8	0
	7	7				19	18				5	6
	10	29				29	37				9	17
	20	19				13	12				11	33
	31	13					14				24	13
	9	21					14				20	20
	27	24					27				8	24
	12	16					29				20	8
	21	25					30				11	13
	19	21					30				12	25
	27	13					15				10	6
	8	30					23				10	12
	16	11					25				20	17
	15	17					7				6	16
	15	28					16				20	15
	19	35					16				16	39
	2	46					17				15	31
	23	18					6				12	16
	12	26					25				9	5
	29	30					10				44	1
	29	28					38				23	1
	23	13									17	21
	18	17			Mean	20.5091	19				12	6
	21	39			t test	0.392979					13	6
	21	24									16	17
	20	20									12	21
	14	4									5	9
	11	25									10	30
	24	9									2	21
	24	15									11	6
	8	17									10	13
	15	26									6	14
	16	18									11	1
	16	28									9	5
	17	12									9	20
	19	20									13	14
	13	10									26	4
	36	21									5	2
	1	26									14	14
	14	49									19	16
	12	30									16	12
	20	15									25	1
	7	15									12	10
	19	20									12	34
	17	20									12	5
	17	16									11	6
	7										14	18
	18										25	40
	18										2	15
	12										12	5
	13										10	16
	15										15	29
	21										15	9
	22										19	14
	26										17	21
	25										6	9
	21										7	15
	13										12	15
	10										9	31
	15										6	11
	15										8	29
	23										10	22
	12										12	20
	15										9	6
	9										12	8
	17										12	19
	8										4	17
	19										9	26
	13										22
	19										2
	25										10
	14										11
	17										13
	24										11
	12										11
	23										10
	17										10
	20										6
	20										4
	12										19
	9										6
	16										9
	27										22
											32
Mean	17.291	20.2268									13
t test	0.0137245										20
										Mean	12.8194	15.0185
										t test	0.0416586

## Sheet: Figure 2a
Figure 2. Poly- and self-reactivity of intestinal memory B-cell antibodies from eART and lART.
Panel A: Correlation binding gp140 vs p24 (OD 405 nm)
Template
Plate 1	1	2	3	4	5	6	7	8	9	10	11	12
A	E1-102	E1-102	E1-102	E1-123	E1-123	E1-123	E1-156ak	E1-156ak	E1-156ak	E1-174	E1-174	E1-174
B	E1-105	E1-105	E1-105	E1-124	E1-124	E1-124	E1-156gl	E1-156gl	E1-156gl	E1-175	E1-175	E1-175
C	E1-108	E1-108	E1-108	E1-131	E1-131	E1-131	E1-157	E1-157	E1-157	E1-177	E1-177	E1-177
D	E1-110	E1-110	E1-110	E1-139	E1-139	E1-139	E1-167	E1-167	E1-167	E1-178	E1-178	E1-178
E	E1-114	E1-114	E1-114	E1-140	E1-140	E1-140	E1-169	E1-169	E1-169	E1-181	E1-181	E1-181
F	E1-115	E1-115	E1-115	E1-147	E1-147	E1-147	E1-170	E1-170	E1-170	10-1074	10-1074	10-1074
G	E1-117	E1-117	E1-117	E1-148	E1-148	E1-148	E1-171	E1-171	E1-171	mgo53	mgo53	mgo53
H	E1-118	E1-118	E1-118	E1-152	E1-152	E1-152	E1-173	E1-173	E1-173	PBS	PBS	PBS
Plate 2	1	2	3	4	5	6	7	8	9	10	11	12
A	E1-185	E1-185	E1-185	E2-110	E2-110	E2-110	E2-124	E2-124	E2-124	E2-140	E2-140	E2-140
B	E1-191	E1-191	E1-191	E2-111	E2-111	E2-111	E2-126	E2-126	E2-126	E2-141	E2-141	E2-141
C	E1-195	E1-195	E1-195	E2-113	E2-113	E2-113	E2-128	E2-128	E2-128	E2-142	E2-142	E2-142
D	E2-102	E2-102	E2-102	E2-117	E2-117	E2-117	E2-129	E2-129	E2-129	E2-145	E2-145	E2-145
E	E2-103	E2-103	E2-103	E2-119	E2-119	E2-119	E2-131	E2-131	E2-131	E2-147	E2-147	E2-147
F	E2-105	E2-105	E2-105	E2-121	E2-121	E2-121	E2-135	E2-135	E2-135	10-1074	10-1074	10-1074
G	E2-107	E2-107	E2-107	E2-122	E2-122	E2-122	E2-136	E2-136	E2-136	mgo53	mgo53	mgo53
H	E2-109	E2-109	E2-109	E2-123	E2-123	E2-123	E2-137	E2-137	E2-137	PBS	PBS	PBS
Plate 3	1	2	3	4	5	6	7	8	9	10	11	12
A	E2-148	E2-148	E2-148	E2-176	E2-176	E2-176	E3-110	E3-110	E3-110	E3-139	E3-139	E3-139
B	E2-154	E2-154	E2-154	E2-178	E2-178	E2-178	E3-111a	E3-111a	E3-111a	E3-144	E3-144	E3-144
C	E2-155	E2-155	E2-155	E2-183	E2-183	E2-183	E3-111g	E3-111g	E3-111g	E3-146	E3-146	E3-146
D	E2-159	E2-159	E2-159	E2-186	E2-186	E2-186	E3-113	E3-113	E3-113	E3-147	E3-147	E3-147
E	E2-163	E2-163	E2-163	E2-187	E2-187	E2-187	E3-118	E3-118	E3-118	E3-148	E3-148	E3-148
F	E2-166	E2-166	E2-166	E2-189	E2-189	E2-189	E3-120	E3-120	E3-120	10-1074	10-1074	10-1074
G	E2-167	E2-167	E2-167	E2-192	E2-192	E2-192	E3-124	E3-124	E3-124	mgo53	mgo53	mgo53
H	E2-173	E2-173	E2-173	E2-195	E2-195	E2-195	E3-130	E3-130	E3-130	PBS	PBS	PBS
Plate 4	1	2	3	4	5	6	7	8	9	10	11	12
A	E3-154	E3-154	E3-154	E3-170	E3-170	E3-170	L1-109	L1-109	L1-109	L1-133	L1-133	L1-133
B	E3-156	E3-156	E3-156	E3-179	E3-179	E3-179	L1-111	L1-111	L1-111	L1-139	L1-139	L1-139
C	E3-157	E3-157	E3-157	E3-183	E3-183	E3-183	L1-113	L1-113	L1-113	L1-142	L1-142	L1-142
D	E3-159	E3-159	E3-159	E3-189	E3-189	E3-189	L1-114	L1-114	L1-114	L1-143	L1-143	L1-143
E	E3-165	E3-165	E3-165	E3-191	E3-191	E3-191	L1-117	L1-117	L1-117	L1-145	L1-145	L1-145
F	E3-166	E3-166	E3-166	L1-106	L1-106	L1-106	L1-118	L1-118	L1-118	10-1074	10-1074	10-1074
G	E3-167	E3-167	E3-167	L1-107	L1-107	L1-107	L1-120	L1-120	L1-120	mgo53	mgo53	mgo53
H	E3-168	E3-168	E3-168	L1-108	L1-108	L1-108	L1-121	L1-121	L1-121	PBS	PBS	PBS
Plate 5	1	2	3	4	5	6	7	8	9	10	11	12
A	L1-148	L1-148	L1-148	L1-164	L1-164	L1-164	L1-187	L1-187	L1-187	L2-122	L2-122	L2-122
B	L1-152	L1-152	L1-152	L1-165	L1-165	L1-165	L1-188	L1-188	L1-188	L2-124	L2-124	L2-124
C	L1-153	L1-153	L1-153	L1-166	L1-166	L1-166	L1-190	L1-190	L1-190	L2-125	L2-125	L2-125
D	L1-154	L1-154	L1-154	L1-168	L1-168	L1-168	L1-194	L1-194	L1-194	L2-126	L2-126	L2-126
E	L1-156	L1-156	L1-156	L1-170	L1-170	L1-170	L2-108	L2-108	L2-108	L2-129	L2-129	L2-129
F	L1-158	L1-158	L1-158	L1-175	L1-175	L1-175	L2-109g	L2-109g	L2-109g	10-1074	10-1074	10-1074
G	L1-161	L1-161	L1-161	L1-181	L1-181	L1-181	L2-112	L2-112	L2-112	mgo53	mgo53	mgo53
H	L1-162	L1-162	L1-162	L1-186	L1-186	L1-186	L2-117	L2-117	L2-117	PBS	PBS	PBS
Plate 6	1	2	3	4	5	6	7	8	9	10	11	12
A	L2-130	L2-130	L2-130	L2-156	L2-156	L2-156	L2-171	L2-171	L2-171	L2-191	L2-191	L2-191
B	L2-134	L2-134	L2-134	L2-160	L2-160	L2-160	L2-173	L2-173	L2-173	L2-192	L2-192	L2-192
C	L2-138	L2-138	L2-138	L2-161	L2-161	L2-161	L2-176	L2-176	L2-176	L3-101	L3-101	L3-101
D	L2-139	L2-139	L2-139	L2-166	L2-166	L2-166	L2-177	L2-177	L2-177	L3-103	L3-103	L3-103
E	L2-142	L2-142	L2-142	L2-167	L2-167	L2-167	L2-179	L2-179	L2-179	L3-104	L3-104	L3-104
F	L2-144	L2-144	L2-144	L2-168	L2-168	L2-168	L2-180	L2-180	L2-180	10-1074	10-1074	10-1074
G	L2-146	L2-146	L2-146	L2-169	L2-169	L2-169	L2-181	L2-181	L2-181	mgo53	mgo53	mgo53
H	L2-155	L2-155	L2-155	L2-170	L2-170	L2-170	L2-186	L2-186	L2-186	PBS	PBS	PBS
Plate 7	1	2	3	4	5	6	7	8	9	10	11	12
A	L3-107	L3-107	L3-107	L3-124	L3-124	L3-124	L3-144	L3-144	L3-144	L3-190	L3-190	L3-190
B	L3-112	L3-112	L3-112	L3-127	L3-127	L3-127	L3-147	L3-147	L3-147	E1-137	E1-137	E1-137
C	L3-114	L3-114	L3-114	L3-129	L3-129	L3-129	L3-149	L3-149	L3-149	ED38	ED38	ED38
D	L3-115	L3-115	L3-115	L3-132	L3-132	L3-132	L3-152	L3-152	L3-152
E	L3-116	L3-116	L3-116	L3-133	L3-133	L3-133	L3-166	L3-166	L3-166
F	L3-121k	L3-121k	L3-121k	L3-134	L3-134	L3-134	L3-175	L3-175	L3-175	10-1074	10-1074	10-1074
G	L3-121l	L3-121l	L3-121l	L3-135	L3-135	L3-135	L3-179	L3-179	L3-179	mgo53	mgo53	mgo53
H	L3-122	L3-122	L3-122	L3-136	L3-136	L3-136	L3-185	L3-185	L3-185	PBS	PBS	PBS
OD 405nm
HIV-1 gp140															HIV-1 p24
Plate 1	1	2	3	4	5	6	7	8	9	10	11	12			Plate 1	1	2	3	4	5	6	7	8	9	10	11	12
A	0.00933333	0.0383333	0.0413333	-0.00566667	0.0223333	0.000333333	0.0123333	0.00333333	0.0213333	0.0153333	-0.00666667	0.00433333			A	0.021	0.024	-0.012	0.043	0.018	0.043	0.02	0.031	0.001	0.006	-0.006	0.023
B	0.000333333	0.00566667	0.00266667	0.0733333	0.0493333	0.0423333	0.0113333	0.00733333	0.0183333	0.241333	0.214333	0.167333			B	0.054	0.047	0.057	0.041	0.041	0.064	0.019	0.014	-0.005	0.067	0.091	0.07
C	0.0243333	0.0183333	0.0253333	-0.00766667	0.00933333	0.00233333	0.0106667	0.00366667	-0.00833333	0.0583333	0.0243333	0.0123333			C	0.017	0.023	0.038	0.03	0.028	0.034	0.045	0.004	0.004	0.047	-0.008	0.026
D	0.0173333	0.00233333	0.0173333	0.418333	0.438333	0.500333	0.282333	0.224333	0.165333	0.0293333	0.00733333	0.0183333			D	0.001	0.022	0.029	0.215	0.22	0.133	0.026	0.001	0.018	0.033	0.023	0.004
E	0.00566667	0.00966667	-0.00433333	0.0343333	0.0303333	0.00633333	0.0103333	0.0303333	0.00633333	0.0103333	0.00133333	0.0113333			E	0.019	0.032	0.03	0.017	-0.028	0.017	0.079	0.002	0.014	0.012	0.009	0.028
F	0.0683333	0.108333	0.0623333	0.0106667	0.00666667	-0.00566667	0.0593333	0.0483333	0.0363333	3.42933	3.46833	3.42033			F	0.047	0.04	0.057	0.021	0.004	0.033	0.002	0.006	0.004	1.37	1.417	1.393
G	-0.00433333	0.00266667	0.00766667	-0.00566667	0.000333333	0.0123333	0.0393333	0.0453333	0.0413333	0.000333333	-0.00666667	0.0143333			G	0.058	-0.019	-0.008	0.012	0.028	0.031	0.009	0.016	0.017	0.018	0.015	-0.006
H	0.0463333	0.00833333	-0.00866667	0.0233333	0.00733333	-0.00466667	0.0253333	0.0203333	0.0473333	-0.00366667	-0.00466667	0.00833333			H	-0.01	0.01	0.023	0.01	0.031	0.039	-0.014	0.009	0.025	0.013	0	-0.013
Plate 2	1	2	3	4	5	6	7	8	9	10	11	12			Plate 2	1	2	3	4	5	6	7	8	9	10	11	12
A	0.122	0.204	0.201	0	0.003	0.02	0.015	0.025	0.023	-0.001	0.017	0.016			A	0.0423333	0.0523333	0.0463333	0.0173333	0.00633333	-0.00266667	0.00133333	0.0163333	0.0163333	0.0153333	0.0143333	0.00533333
B	-0.014	0.02	-0.003	-0.001	0.026	0.031	0.026	0.013	0.001	0.138	0.174	0.143			B	0.0163333	0.00833333	0.00833333	0.0103333	-0.00666667	0.00233333	-0.00266667	0.0223333	0.0213333	0.0803333	0.0603333	0.0293333
C	-0.001	0.021	0.019	-0.011	0.001	0.021	-0.009	0.035	0.022	0.007	0.028	0.025			C	0.0113333	-0.00166667	0.000333333	0.0213333	0.0163333	0.00733333	0.00433333	0.0253333	0.0213333	0.0113333	-0.0116667	-0.00966667
D	0.012	-0.004	-0.001	0.008	0.003	0.012	0.018	-0.006	-0.012	0.024	0.027	0.024			D	0.00233333	0.00833333	0.0143333	0.0133333	0.0133333	-0.00366667	0.0303333	0.0213333	0.00533333	-0.0116667	-0.00966667	0.0113333
E	0.018	0.011	0.004	0.011	-0.007	0.043	0.023	0.009	0.007	0.003	-0.008	0.007			E	-0.00466667	-0.00266667	0.00433333	0.0233333	0.0133333	0.0133333	0.00433333	0.00733333	0.0133333	0.0143333	-0.00166667	0.0103333
F	0.006	0.014	0.021	0.018	0.016	0	0.031	0.038	0.017	3.515	3.497	3.432			F	0.0313333	0.0283333	0.0243333	0.0263333	0.0423333	0.0123333	0.0153333	0.0203333	0.0283333	1.42233	1.43133	1.49333
G	0.011	0.008	0.007	0.004	-0.007	0.012	0.651	0.669	0.763	0.016	0.012	0.003			G	-0.00666667	0.0163333	0.0123333	0.0203333	0.0123333	0.00833333	0.575333	0.523333	0.568333	0.00733333	0.00333333	0.00633333
H	0.012	0.041	0.011	0.01	0.015	-0.008	0.009	0.012	0.014	-0.002	-0.002	0.004			H	0.0173333	0.0163333	0.0133333	0.0233333	0.0123333	-0.00666667	0.0153333	0.0203333	0.0133333	0.00333333	0.000333333	-0.00366667
Plate 3	1	2	3	4	5	6	7	8	9	10	11	12			Plate 3	1	2	3	4	5	6	7	8	9	10	11	12
A	0.009	0.007	0.013	0.024	0.03	0.015	0.015	0.004	0.014	0.004	0.001	0.011			A	0.0226667	0.0236667	0.0236667	0.0403333	0.0433333	0.0293333	0.0176667	0.0136667	-0.00333333	-0.00333333	-0.00133333	0.0176667
B	0.002	-0.001	0.003	0.059	0.035	0.023	-0.004	0.008	0.004	0.02	-0.013	0.053			B	0.0126667	0.0136667	0.00366667	-0.0113333	0.00866667	0.0136667	-0.00566667	0.0243333	0.0143333	-0.0103333	0.0176667	0.00966667
C	0.011	0.019	0.014	0.309	0.151	0.293	0.01	0.004	0.021	-0.004	0.028	0			C	0.0376667	0.0116667	0.00366667	0.208333	0.146333	0.103333	-0.0126667	0.0163333	0.0253333	-0.00533333	0.0276667	0.00166667
D	0.041	0.257	0.328	-0.003	0.004	0	0.008	0.001	0	0.007	0.01	0.019			D	0.231333	0.248333	0.285333	0.00166667	0.00466667	0.0176667	-0.00166667	0.0333333	0.0103333	0.0186667	0.0176667	0.00466667
E	0.009	0.01	0.014	0.039	-0.006	0.031	-0.016	0.004	0.014	0	-0.001	0.005			E	0.00866667	0.0166667	0.0186667	0.0133333	0.0383333	0.0193333	0.0203333	0.0193333	0.0103333	-0.00433333	0.00766667	-0.00133333
F	0.011	0.015	0.02	0.035	0.059	0.035	0.035	0.038	0.011	3.601	3.627	3.485			F	0.00633333	0.0273333	-0.0136667	0.0233333	0.0213333	0.00633333	0.00433333	0.0203333	0.0133333	1.33433	1.51133	1.32933
G	0.02	0.005	0.003	0.001	0.002	0.008	0	0.064	0.015	0.009	0	0.013			G	-0.00233333	0.00166667	0.0116667	-0.00833333	0.00166667	0.0156667	0.0233333	0.0163333	0.00533333	0.00433333	0.0133333	0.0133333
H	0.086	0.039	0.043	0.03	0.01	-0.011	0.001	-0.01	0.012	-0.006	-0.004	0.01			H	0.0313333	0.0273333	0.00933333	-0.00133333	0.0156667	0.0176667	0.00666667	0.00166667	-0.00133333	-0.00866667	-0.0126667	0.0213333
Plate 4	1	2	3	4	5	6	7	8	9	10	11	12			Plate 4	1	2	3	4	5	6	7	8	9	10	11	12
A	0.0156667	0.0186667	0.0116667	-0.000666667	0.0193333	0.00633333	0.0256667	0.00766667	0.0186667	-0.00266667	0.00633333	0.378333			A	0.02	0.02	0.026	-0.012	0.031	0.03	0.037	0.016	0.008	-0.009	-0.01	0.021
B	0.00566667	-0.00133333	0.00266667	0.0123333	0.00933333	0.00233333	0.0253333	0.0383333	0.0443333	0.0333333	0.0213333	0.00933333			B	0.026	0.015	0.033	0.023	0.027	0.035	0.014	0.038	0.029	0.056	0.008	0.003
C	0.0116667	0.00766667	0.0126667	0.00866667	0.0186667	0.0186667	-0.0186667	0.0153333	0.0103333	0.0543333	-0.0126667	-0.000666667			C	0.024	0.02	0.03	0.006	0.016	0.018	0.017	0.01	-0.012	0	0.007	0.024
D	0.000333333	0.00233333	0.0123333	0.0126667	0.000666667	0.0166667	0.0273333	-0.00266667	0.000333333	0.397333	0.320333	0.339333			D	0.012	0.01	0.021	-0.007	0.017	0.003	0.027	0.031	0.019	0.18	0.201	0.045
E	0.00766667	0.0136667	0.0146667	0.000333333	0.0273333	-0.00766667	0.0333333	0.0293333	0.0153333	0.0113333	0.00833333	-0.00466667			E	0.031	0.009	0.013	0.027	0.009	0.016	-0.003	0.008	0.01	-0.006	0.005	0.011
F	-0.0113333	0.00366667	0.0136667	0.0373333	0.0403333	0.0133333	0.0223333	0.00233333	-0.000666667	3.88633	3.53733	3.61433			F	0.012	0.004	0.007	0.041	0.037	0.028	0.006	0.017	0.013	1.419	1.47	1.401
G	0.0173333	-0.00466667	-0.00266667	0.0106667	0.0116667	0.0216667	0.0106667	0.00566667	-0.00333333	-0.00966667	-0.00666667	0.0193333			G	-0.008	0.009	0.009	0.013	0.005	-0.001	0.013	0.036	0.021	0.003	0.004	0.01
H	0.252333	0.225333	0.213333	0.0133333	-0.00266667	0.00833333	0.516333	0.520333	0.529333	-0.00466667	0.000333333	0.00433333			H	0.037	0.004	0.02	-0.013	0.017	0.018	0.52	0.499	0.342	-0.005	0.001	0.004
Plate 5	1	2	3	4	5	6	7	8	9	10	11	12			Plate 5	1	2	3	4	5	6	7	8	9	10	11	12
A	0.0106667	0.0156667	0.000666667	0.277667	0.244667	0.292667	0.0156667	0.0286667	0.0286667	0.0356667	0.0326667	0.0546667			A	0.0383333	0.0293333	0.0223333	-0.00666667	0.0193333	0.0103333	0.0463333	0.0293333	0.0253333	0.0133333	0.00233333	0.0163333
B	0.0766667	0.0696667	0.0896667	0.0386667	0.0386667	0.0336667	0.144667	0.199667	0.260667	0.134667	0.0156667	0.0736667			B	0.0276667	0.0346667	0.0696667	0.00633333	0.0253333	0.0273333	-0.00533333	0.0216667	0.0496667	0.0106667	-0.00733333	0.00266667
C	0.0256667	0.0286667	0.0486667	0.0546667	0.0646667	0.0666667	0.0266667	0.0566667	0.0826667	0.0726667	0.0226667	0.00266667			C	0.0333333	0.0293333	0.0333333	0.000666667	0.0536667	0.00566667	0.0116667	-0.000333333	-0.00833333	0.00333333	0.0293333	0.0263333
D	0.0216667	0.0166667	0.0386667	0.350667	0.376667	0.332667	0.0516667	0.0346667	0.0226667	0.0146667	0.00566667	0.0126667			D	0.00233333	0.0123333	0.0243333	0.0776667	0.106667	0.0546667	0.0476667	0.00266667	0.0596667	0.0273333	0.0353333	0.0313333
E	0.0196667	0.0416667	0.0296667	0.0666667	0.0386667	0.0526667	0.00766667	0.0396667	0.0266667	0.0356667	0.0306667	0.0186667			E	0.0193333	0.0213333	0.0243333	-0.0133333	0.00866667	0.00366667	-0.00633333	0.0236667	-0.00133333	0.00833333	0.0273333	0.0183333
F	0.0206667	0.0226667	0.0106667	0.0186667	0.0466667	0.0166667	0.0926667	0.0836667	0.0916667	3.66267	3.80067	3.63167			F	0.00433333	0.00933333	0.0183333	-0.00366667	0.00933333	0.00733333	0.0166667	0.0226667	0.00166667	1.33567	1.55467	1.45467
G	0.283667	0.315667	0.374667	0.0226667	0.0396667	0.0446667	0.0446667	0.0896667	0.0336667	0.00366667	-0.000333333	0.00366667			G	0.543667	0.520667	0.743667	-0.0206667	0.0183333	0.0183333	0.00966667	0.0156667	0.0106667	0.00333333	0.00833333	-0.000333333
H	0.0446667	0.0226667	0.0206667	0.0316667	0.0206667	0.0156667	0.0316667	0.0366667	0.0156667	-0.00933333	0.00466667	0.00466667			H	0.0106667	0.00966667	-0.00133333	-0.00866667	0.00833333	0.0223333	0.0253333	-0.000333333	-0.00666667	-0.0173333	-0.00333333	0.0206667
Plate 6	1	2	3	4	5	6	7	8	9	10	11	12			Plate 6	1	2	3	4	5	6	7	8	9	10	11	12
A	0.0923333	0.0193333	0.0253333	0.0233333	-0.00766667	0.00433333	0.0176667	0.000666667	0.000666667	0.00466667	0.0156667	0.0196667			A	0.063	0.062	0.008	0.026	0.021	0.02	0.022	0.012	0.007	0.003	0.016	0.036
B	0.138333	0.223333	0.116333	-0.00233333	0.0256667	0.0306667	0.0246667	0.00366667	0.00566667	-0.00633333	0.0206667	0.0266667			B	1.231	1.274	1.261	0.018	0.023	0.032	-0.001	0	0.006	-0.01	0.03	0.024
C	0.513333	0.286333	0.290333	0.0186667	0.0286667	0.0336667	-0.0156667	0.00533333	0.0203333	0.00566667	0.0136667	0.0106667			C	0.233	0.198	0.292	0.013	0.016	0.018	0.036	0.021	0.014	0.009	0.016	0.027
D	-0.0306667	0.258333	-0.0306667	-0.000666667	0.0333333	0.00733333	0.0223333	-0.00466667	-0.00966667	0.106333	0.0623333	0.113333			D	0.001	0.007	0.015	-0.002	0.046	0	0.041	0.003	-0.007	0.008	0.019	0.014
E	0.00633333	0.0303333	0.0813333	0.0113333	0.0633333	0.0263333	-0.00266667	0.0173333	0.000333333	0.0213333	-0.00366667	0.0113333			E	0.001	0.005	0.066	0.063	0.081	0.112	0.009	0.047	0.015	0.017	0.021	0.014
F	0.0573333	0.0583333	0.0903333	0.00933333	0.00833333	-0.00466667	0.0153333	0.00133333	-0.00266667	3.87833	3.85933	3.66633			F	0.025	0.022	0.039	0.002	0.011	-0.014	0.02	0.013	0.013	1.215	1.359	1.453
G	-0.00233333	0.00166667	0.00566667	0.0123333	0.0113333	-0.00266667	0.0363333	0.0283333	0.0453333	0.0226667	0.0116667	-0.00633333			G	0.013	0.011	0.002	0.015	0.007	0.005	0.016	0.005	0.007	0.011	-0.005	0.01
H	0.00933333	0.00133333	-0.00866667	0.000666667	0.00166667	0.0146667	0.0206667	0.00766667	-0.00633333	-0.0146667	-0.00966667	0.0243333			H	0.022	0.006	0.011	0.037	-0.01	-0.008	0.026	0.017	0.027	-0.005	-0.002	0.007
Plate 7	1	2	3	4	5	6	7	8	9	10	11	12			Plate 7	1	2	3	4	5	6	7	8	9	10	11	12
A	0.141667	0.142667	0.0846667	0.00833333	-0.00466667	0.00633333	0.0153333	0.00233333	-0.00966667	0.306667	0.316667	0.342667			A	0.000666667	-0.00333333	0.00966667	0.0236667	0.0246667	0.0426667	0.0476667	0.0346667	0.0306667	0.370333	0.315333	0.335333
B	0.00766667	0.0236667	-0.00733333	1.77367	1.54367	1.53967	0.0386667	0.00966667	0.0586667	0.239667	0.233667	0.133667			B	0.00566667	0.00966667	0.0236667	1.52333	1.37033	1.33133	0.0326667	0.0156667	0.0136667	0.121333	-0.000666667	0.0233333
C	0.0346667	0.0276667	0.117667	0.0286667	-0.00233333	-0.00733333	0.000666667	0.0106667	0.0206667	1.28267	1.29367	1.44767			C	0.00733333	0.00733333	0.0443333	0.0336667	0.0306667	0.0416667	0.0416667	-0.000333333	0.0196667	0.0276667	0.0436667	0.0296667
D	0.0346667	0.128667	0.122667	0.0556667	0.0886667	0.0246667	0.138667	0.0926667	0.0596667	-0.0183333	-0.0143333	-0.000333333			D	0.0176667	0.0236667	0.0256667	0.0226667	0.000666667	-0.0183333	0.0813333	0.00233333	0.0393333	0.0416667	0.0446667	0.0436667
E	-0.00533333	0.0456667	0.0386667	0.0416667	0.0156667	0.0146667	0.0406667	0.0776667	0.0676667	0.00633333	0.00933333	0.00733333			E	0.0156667	0.0246667	0.0316667	0.00766667	0.0116667	0.0106667	0.0133333	0.0113333	0.0313333	0.0256667	0.0376667	0.0276667
F	0.00266667	0.0106667	-0.00433333	0.00866667	0.0146667	-0.00333333	0.0416667	0.0216667	0.0266667	3.71167	3.82167	3.74767			F	0.00666667	0.0156667	0.0176667	0.0176667	0.00766667	0.0106667	-0.0113333	-0.00233333	0.0216667	1.35133	1.33133	1.30233
G	0.0136667	0.00566667	0.00266667	0.0556667	0.0576667	0.0856667	0.00166667	0.0206667	0.00766667	0.00466667	-0.000333333	0.0156667			G	-0.00266667	-0.000666667	0.0443333	0.0913333	-0.00766667	-0.00866667	0.0143333	-0.00866667	-0.00566667	0.0126667	0.00366667	-0.00533333
H	0.0136667	0.00266667	-0.00433333	0.0316667	0.0196667	-0.00633333	0.0276667	0.00866667	0.0636667	-0.00933333	0.00366667	0.00566667			H	0.00166667	0.0116667	0.0176667	0.0196667	0.0216667	0.0306667	-0.00166667	0.00333333	0.0183333	-0.00866667	0.00333333	0.00533333
Mean
IgG	gp140	p24
E1-102	0.0296667	0.011
E1-105	0.00266667	0.0526667
E1-108	0.0226667	0.026
E1-110	0.0123333	0.0173333
E1-114	0.00366667	0.027
E1-115	0.0796667	0.048
E1-117	0.002	0.0103333
E1-118	0.0153333	0.00766667
E1-123	0.00566667	0.0346667
E1-124	0.055	0.0486667
E1-131	0.00133333	0.0306667
E1-137	0.00133333	0.0306667
E1-139	0.452333	0.189333
E1-140	0.0236667	0.002
E1-147	0.00766667	0.0193333
E1-148	0.00233333	0.0236667
E1-152	0.00866667	0.0266667
E1-156	0.0123333	0.00933333
E1-156	0.0123333	0.0173333
E1-157	0.002	0.0176667
E1-167	0.224	0.015
E1-169	0.0156667	0.0316667
E1-170	0.048	0.004
E1-171	0.042	0.014
E1-173	0.031	0.00666667
E1-174	0.00433333	0.00766667
E1-175	0.207667	0.076
E1-177	0.0316667	0.0216667
E1-178	0.0183333	0.02
E1-181	0.00766667	0.0163333
E1-185	0.175667	0.047
E1-191	0.001	0.011
E1-195	0.013	0.00333333
E2-102	0.00233333	0.00833333
E2-103	0.011	0.001
E2-105	0.0136667	0.028
E2-107	0.00866667	0.00733333
E2-109	0.0213333	0.0156667
E2-110	0.00766667	0.007
E2-111	0.0186667	0.002
E2-113	0.00366667	0.015
E2-117	0.00766667	0.00766667
E2-119	0.0156667	0.0166667
E2-121	0.0113333	0.027
E2-122	0.003	0.0136667
E2-123	0.00566667	0.00966667
E2-124	0.021	0.0113333
E2-126	0.0133333	0.0136667
E2-128	0.016	0.017
E2-129	0.019	0.019
E2-131	0.013	0.00833333
E2-135	0.0286667	0.0213333
E2-136	0.67075	0.40675
E2-137	0.0116667	0.0163333
E2-140	0.0106667	0.0116667
E2-141	0.151667	0.0566667
E2-142	0.02	0.00333333
E2-145	0.025	0.00333333
E2-147	0.000666667	0.00766667
E2-148	0.00966667	0.0233333
E2-154	0.00133333	0.01
E2-155	0.0146667	0.0176667
E2-159	0.208667	0.255
E2-163	0.011	0.0146667
E2-166	0.0153333	0.00666667
E2-167	0.00933333	0.00366667
E2-173	0.056	0.0226667
E2-176	0.023	0.0376667
E2-178	0.039	0.00366667
E2-183	0.251	0.152667
E2-186	0.000333333	0.008
E2-187	0.0213333	0.0236667
E2-189	0.043	0.017
E2-192	0.00366667	0.003
E2-195	0.00966667	0.0106667
L1-106	0.0303333	0.0353333
L1-107	0.0146667	0.00566667
L1-108	0.00633333	0.00733333
L1-109	0.0173333	0.0203333
L1-111	0.036	0.027
L1-113	0.00233333	0.005
L1-114	0.00833333	0.0256667
L1-117	0.026	0.005
L1-118	0.008	0.012
L1-120	0.00433333	0.0233333
L1-121	0.402417	0.202417
L1-133	0.0273333	0.000666667
L1-139	0.0213333	0.0223333
L1-142	0.0136667	0.0103333
L1-143	0.352333	0.142
L1-145	0.005	0.00333333
L1-148	0.009	0.03
L1-152	0.0786667	0.044
L1-153	0.0343333	0.032
L1-154	0.0256667	0.013
L1-156	0.0303333	0.0216667
L1-158	0.018	0.0106667
L1-161	0.38975	0.137083
L1-162	0.0293333	0.00633333
L1-164	0.271667	0.00766667
L1-165	0.037	0.0196667
L1-166	0.062	0.02
L1-168	0.353333	0.0796667
L1-170	0.0526667	0.000333333
L1-175	0.0273333	0.00433333
L1-181	0.0356667	0.00533333
L1-186	0.0226667	0.00733333
L1-187	0.0243333	0.0336667
L1-188	0.201667	0.022
L1-190	0.0553333	0.001
L1-194	0.0363333	0.0366667
E3-110	0.011	0.00933333
E3-111	0.00266667	0.00966667
E3-111	0.011	0.011
E3-113	0.0116667	0.014
E3-118	0.003	0.0166667
E3-120	0.000666667	0.0126667
E3-124	0.028	0.015
E3-130	0.0263333	0.00233333
E3-139	0.001	0.00433333
E3-144	0.00533333	0.00566667
E3-146	0.02	0.008
E3-147	0.008	0.0136667
E3-148	0.012	0.000666667
E3-154	0.0153333	0.022
E3-156	0.00233333	0.0246667
E3-157	0.0106667	0.0246667
E3-159	0.005	0.0143333
E3-165	0.012	0.0176667
E3-166	0.002	0.00766667
E3-167	0.00333333	0.00333333
E3-168	0.230333	0.0203333
E3-170	0.00833333	0.0163333
E3-179	0.008	0.0283333
E3-183	0.0153333	0.0133333
E3-189	0.01	0.00433333
E3-191	0.00666667	0.0173333
L2-108	0.0246667	0.00533333
L2-109	0.0893333	0.0136667
L2-112	0.056	0.012
L2-117	0.028	0.00633333
L2-122	0.041	0.0106667
L2-124	0.0746667	0.002
L2-125	0.0326667	0.0196667
L2-126	0.011	0.0313333
L2-129	0.0283333	0.018
L2-130	0.0456667	0.0443333
L2-134	0.196083	0.0570833
L2-138	0.363333	0.241
L2-139	0.0656667	0.00766667
L2-142	0.0393333	0.024
L2-144	0.0686667	0.0286667
L2-146	0.00166667	0.00866667
L2-155	0.000666667	0.013
L2-156	0.00666667	0.0223333
L2-160	0.018	0.0243333
L2-161	0.027	0.0156667
L2-166	0.0133333	0.0146667
L2-167	0.0336667	0.0853333
L2-168	0.00433333	0.000333333
L2-169	0.007	0.009
L2-170	0.00566667	0.00633333
L2-171	0.00633333	0.0136667
L2-173	0.0113333	0.00166667
L2-176	0.00333333	0.0236667
L2-177	0.00266667	0.0123333
L2-179	0.005	0.0236667
L2-180	0.00466667	0.0153333
L2-181	0.0366667	0.00933333
L2-186	0.00733333	0.0233333
L2-191	0.0133333	0.0183333
L2-192	0.0136667	0.0146667
L3-101	0.01	0.0173333
L3-103	0.094	0.0136667
L3-104	0.00966667	0.0173333
L3-107	0.123	0.00233333
L3-112	0.008	0.013
L3-114	0.06	0.0196667
L3-115	0.0953333	0.0223333
L3-116	0.0263333	0.024
L3-121	0.003	0.0133333
L3-121	0.00733333	0.0136667
L3-122	0.004	0.0103333
L3-124	0.00333333	0.0303333
L3-127	1.619	1.40833
L3-129	0.00633333	0.0353333
L3-132	0.0563333	0.00166667
L3-133	0.024	0.01
L3-134	0.00666667	0.012
L3-135	0.0663333	0.025
L3-136	0.015	0.024
L3-144	0.00266667	0.0376667
L3-147	0.0356667	0.0206667
L3-149	0.0106667	0.0203333
L3-152	0.097	0.041
L3-166	0.062	0.0186667
L3-175	0.03	0.00266667
L3-179	0.01	0.01
L3-185	0.0333333	0.00666667
L3-190	0.37475	0.340333

## Sheet: Figure 2b
Figure 2. Poly- and self-reactivity of intestinal memory B-cell antibodies from eART and lART.
Panel B: Poly ELISA binding gp140 vs gp12 vs gp41 (OD 405 nm)
IgG	Poly gp140			Poly gp120			Poly gp41
E1-102	0.068	0.063	0.064	0.194	0.245	0.209	0.121333	0.0923333	0.107333
E1-105	0.02	0.015	0.02	0.122	0.122	0.134	0.0553333	0.0653333	0.0493333
E1-108	0.194	0.162	0.166	0.241	0.253	0.251	0.595333	0.708333	0.533333
E1-110	0.101	0.112	0.094	0.156	0.098	0.096	0.0753333	0.0933333	0.0953333
E1-114	0.329	0.204	0.188	0.034	0.199	0.146	0.210333	0.0543333	0.431333
E1-115	0.864	0.87	0.711	1.009	0.98	0.752	0.379333	0.863333	0.622333
E1-117	0.017	0.026	0.021	0.027	0.056	0.042	0.0243333	0.0223333	0.0133333
E1-118	0.035	0.029	0.028	0.076	0.087	0.078	0.0403333	0.0293333	0.0233333
E1-123	0.059	0.04	0.037	0.076	0.079	0.107	0.0503333	0.102333	0.00833333
E1-124	0.087	0.06	0.055	0.143	0.12	0.143	0.0903333	0.128333	0.0293333
E1-131	0.01	0.036	0.029	0.116	0.087	0.066	0.0373333	0.0443333	0.0123333
E1-137	0.308	0.166	0.159	0.26	0.217	0.16	0.450333	0.392333	0.322333
E1-139	0.619	0.562	0.671	0.729	0.726	0.42	0.864333	0.817333	0.833333
E1-140	0.109	0.097	0.108	0.132	0.124	0.094	0.214333	0.221333	0.186333
E1-147	0.017	0.008	0.005	0.07	0.065	0.039	0.0203333	0.0293333	0.00733333
E1-148	0.101	0.105	0.112	0.111	0.195	0.113	0.300333	0.263333	0.177333
E1-152	0.024	0.022	0.005	0.083	0.088	0.036	0.0723333	0.0693333	0.0323333
E1-156	0.043	0.036	0.004	0.067	0.065	0.006	0.0603333	0.0143333	0.0293333
E1-156	0.164	0.132	0.126	0.299	0.279	0.164	0.194333	0.186333	0.101333
E1-157	0.003	0.019	0.027	0.009	0	0.018	0.0633333	0.0793333	0.103333
E1-167	0.368	0.414	0.506	0.155	0.19	0.211	0.865333	0.784333	0.966333
E1-169	0.005	0.022	0.024	0.032	0.059	0.054	0.00933333	0.0333333	0.0283333
E1-170	0.257	0.201	0.222	0.106	0.091	0.224	0.244333	0.334333	0.339333
E1-171	0.042	0.072	0.076	0.039	0.062	0.175	0.0873333	0.109333	0.301333
E1-173	0.033	0.098	0.056	0.118	0.097	0.104	0.124333	0.183333	0.176333
E1-174	0.009	0.011	0.014	0.013	0.035	0.06	0.00333333	0.0173333	0.0193333
E1-175	0.62	0.488	0.509	0.13	0.172	0.343	0.829333	0.691333	0.871333
E1-177	0.186	0.094	0.116	0.057	0.115	0.051	0.192333	0.218333	0.195333
E1-178	0.165	0.176	0.194	0.135	0.112	0.071	0.281333	0.359333	0.316333
E1-181	0.014	0.065	0.024	0.021	0.041	0.054	0.0633333	0.0723333	0.0523333
E1-187	0.359	0.359	0.18	0.117	0.188	0.247	0.185333	0.350333	0.180333
E1-191	0.249	0.192	0.215	0.178	0.179	0.167	0.249333	0.325333	0.264333
E1-195	0.067	0.049	0.032	0.04	0.044	0.027	0.0623333	0.0553333	0.0333333
E2-102	0.13	0.101	0.099	0.011	0.069	0.108	0.351333	0.175333	0.235333
E2-103	0.039	0.037	0.033	0.058	0.025	0.054	0.0453333	0.0513333	0.0523333
E2-105	0.321	0.268	0.281	0.275	0.354	0.342	0.486333	0.790333	0.885333
E2-107	0.161	0.053	0.052	0.06	0.076	0.091	0.109333	0.126333	0.0573333
E2-109	0.026	0.027	0.022	0.006	0.05	0.082	0.0573333	0.0533333	0.0493333
E2-110	0.027	0.021	0.014	0.02	0.036	0.058	0.0573333	0.0343333	0.0293333
E2-111	0.033	0.078	0.023	0.016	0.055	0.021	0.102333	0.0573333	0.107333
E2-113	0.03	0.031	0.001	0.004	0.036	0.004	0.130333	0.120333	0.0813333
E2-117	0.064	0.067	0.048	0.075	0.113	0.052	0.298333	0.265333	0.272333
E2-119	0.03	0.02	0.008	0.078	0.079	0.057	0.0583333	0.101333	0.0653333
E2-121	0.046	0.032	0.002	0.075	0.067	0.052	0.968333	1.02933	0.932333
E2-122	0.031	0.021	0.006	0.076	0.075	0.025	0.0463333	0.0423333	0.0263333
E2-123	0.111	0.029	0.001	0.065	0.064	0.046	0.133333	0.105333	0.0473333
E2-124	0.129	0.138	0.124	0.152	0.124	0.11	0.449333	0.332333	0.330333
E2-126	0.017	0.012	0.01	0.005	0.018	0.02	0.0273333	0.0233333	0.00466667
E2-128	0.014	0.036	0.035	0.037	0.012	0.016	0.0373333	0.0833333	0.0773333
E2-129	0.002	0.015	0.023	0.002	0.015	0.061	0.0653333	0.0373333	0.0333333
E2-131	0.003	0.01	0.023	0.024	0.018	0.067	0.0203333	0.0363333	0.0323333
E2-135	0.008	0.029	0.026	0.061	0.017	0.067	0.112333	0.135333	0.115333
E2-136	0.404	0.482	0.489	0.335	0.333	0.494	1.59633	1.59233	1.50933
E2-137	0.002	0.022	0.021	0.045	0.047	0.066	0.0953333	0.127333	0.110333
E2-140	0.002	0.002	0.006	0.018	0.037	0.043	0.000333333	0.00533333	0.0143333
E2-141	0.123	0.174	0.161	0.062	0.061	0.145	0.293333	0.383333	0.387333
E2-142	0.005	0.005	0.008	0.028	0.019	0.014	0.0156667	0.00666667	0.0106667
E2-145	0.02	0.017	0.034	0.079	0.082	0.012	0.0853333	0.0943333	0.0443333
E2-147	0.326	0.29	0.28	0.205	0.214	0.053	0.736333	0.748333	0.363333
E2-148	0.013	0.014	0.018	0.067	0.044	0.003	0.0413333	0.0353333	0.00533333
E2-154	0.033	0.049	0.054	0.082	0.048	0.034	0.173333	0.0893333	0.0573333
E2-155	0.015	0.014	0	0.006	0.026	0.059	0.0483333	0.00966667	0.00833333
E2-159	0.399	0.132	0.095	0.218	0.273	0.288	0.633333	0.340333	0.582333
E2-163	0.022	0.041	0.031	0.018	0.049	0.043	0.0393333	0.0973333	0.0663333
E2-166	0.013	0.128	0	0.005	0.016	0.023	0.0303333	0.0623333	0.0133333
E2-167	0.078	0.172	0.011	0.066	0.027	0.029	0.0253333	0.0293333	0.00833333
E2-173	0.126	0.098	0.071	0.061	0.1	0.193	0.272333	0.218333	0.217333
E2-176	0.13	0.181	0.163	0.108	0.037	0.092	0.584333	0.618333	0.546333
E2-178	0.175	0.31	0.375	0.149	0.116	0.17	0.417333	0.741333	0.565333
E2-183	0.127	0.112	0.116	0.068	0.064	0.077	0.391333	0.345333	0.308333
E2-186	0.061	0.038	0.013	0.029	0.04	0.016	0.110333	0.174333	0.0713333
E2-187	0.035	0.032	0.003	0.024	0.036	0.047	0.178333	0.184333	0.204333
E2-189	0.032	0.018	0.024	0.065	0.091	0.046	0.142333	0.148333	0.106333
E2-192	0.01	0.004	0.001	0.031	0.037	0.01	0.0133333	0.0183333	0.00833333
E2-195	0.13	0.113	0.083	0.079	0.113	0.06	0.299333	0.341333	0.364333
L1-106	0.417	0.38	0.367	0.485	0.435	0.36	1.12533	1.18833	1.02733
L1-107	0.043	0.04	0.016	0.131	0.137	0.12	0.0443333	0.112333	0.0223333
L1-108	0.152	0.297	0.125	0.176	0.145	0.155	0.352333	0.253333	0.241333
L1-109	0.083	0.139	0.132	0.107	0.159	0.206	0.227333	0.270333	0.292333
L1-111	0.308	0.323	0.349	0.237	0.343	0.296	0.681333	0.601333	0.565333
L1-113	0.042	0.093	0.087	0.163	0.147	0.201	0.230333	0.235333	0.239333
L1-114	0.102	0.171	0.111	0.207	0.167	0.245	0.490333	0.394333	0.421333
L1-117	0.235	0.274	0.246	0.258	0.299	0.39	0.701333	0.672333	0.574333
L1-118	0.103	0.138	0.145	0.176	0.179	0.26	0.302333	0.300333	0.303333
L1-120	0.211	0.27	0.316	0.255	0.281	0.296	0.324333	0.389333	0.407333
L1-121	0.076	0.083	0.083	0.124	0.136	0.158	0.0563333	0.0943333	0.115333
L1-133	1.173	1.23	1.014	0.725	0.889	0.658	1.61633	1.67833	1.40233
L1-139	0.506	0.433	0.454	0.65	0.524	0.497	2.94233	2.81533	2.87433
L1-142	0.14	0.185	0.121	0.194	0.227	0.234	0.137333	0.134333	0.116333
L1-143	0.785	0.857	0.821	0.539	0.632	0.602	1.44533	1.23833	1.06533
L1-145	0.186	0.149	0.129	0.243	0.224	0.183	0.418333	0.352333	0.275333
L1-148	0.162	0.135	0.09	0.063	0.1	0.13	0.310333	0.285333	0.290333
L1-152	0.186	0.104	0.106	0.17	0.261	0.21	0.780333	0.452333	0.430333
L1-153	0.142	0.134	0.109	0.161	0.143	0.211	0.251333	0.271333	0.177333
L1-154	0.133	0.258	0.13	0.417	0.335	0.259	0.531333	0.629333	0.422333
L1-156	0.224	0.307	0.133	0.284	0.307	0.279	0.524333	0.544333	0.218333
L1-158	0.198	0.159	0.142	0.232	0.283	0.307	0.630333	0.497333	0.399333
L1-161	0.643	0.871	0.529	0.72	0.757	0.725	0.887333	1.08733	0.839333
L1-162	0.043	0.039	0.039	0.105	0.114	0.09	0.0853333	0.0873333	0.0713333
L1-164	0.507	0.61	0.755	0.43	0.503	0.389	1.23533	1.24033	1.07633
L1-165	0.18	0.163	0.125	0.315	0.261	0.276	0.424333	0.500333	0.466333
L1-166	0.258	0.255	0.221	0.44	0.368	0.418	0.347333	0.417333	0.380333
L1-168	0.725	0.827	0.557	0.677	0.59	0.503	0.930333	1.56133	1.44733
L1-170	0.135	0.248	0.14	0.169	0.213	0.217	0.743333	0.755333	0.629333
L1-175	0.035	0.029	0.004	0.096	0.098	0.085	0.0483333	0.0343333	0.0183333
L1-181	0.077	0.078	0.082	0.141	0.132	0.119	0.197333	0.230333	0.215333
L1-186	0.07	0.062	0.035	0.139	0.116	0.082	0.109333	0.105333	0.0923333
L1-187	0.284	0.315	0.231	0.448	0.215	0.203	1.36733	1.16033	0.897333
L1-188	0.216	0.271	0.253	0.225	0.138	0.306	1.01233	0.845333	0.992333
L1-190	0.053	0.067	0.087	0.131	0.121	0.145	0.120333	0.160333	0.154333
L1-194	0.061	0.071	0.101	0.106	0.115	0.139	0.219333	0.226333	0.247333
E3-110	0.069	0.041	0.07	0.195	0.136	0.138	0.106333	0.105333	0.0763333
E3-111	0.073	0.044	0.051	0.147	0.189	0.18	0.0883333	0.0453333	0.0763333
E3-111	0.044	0.024	0.026	0.147	0.119	0.126	0.0813333	0.0883333	0.0483333
E3-113	0.01	0.019	0.012	0.17	0.124	0.098	0.0343333	0.0253333	0.0113333
E3-118	0.043	0.059	0.028	0.127	0.096	0.116	0.117333	0.102333	0.0703333
E3-120	0.132	0.106	0.103	0.291	0.29	0.182	0.272333	0.296333	0.220333
E3-124	0.053	0.044	0.034	0.192	0.187	0.16	0.0773333	0.0543333	0.0553333
E3-130	0.036	0.035	0.03	0.145	0.155	0.125	0.145333	0.0663333	0.0273333
E3-139	0.003	0.003	0.019	0.097	0.092	0.076	0.0243333	0.0173333	0.00433333
E3-144	0.03	0.031	0.011	0.154	0.141	0.094	0.106333	0.0943333	0.0703333
E3-146	0.046	0.045	0.019	0.138	0.207	0.136	0.0883333	0.142333	0.0753333
E3-147	0.083	0.072	0.057	0.208	0.156	0.134	0.167333	0.264333	0.178333
E3-148	0.039	0.028	0.017	0.192	0.12	0.059	0.0793333	0.0623333	0.0453333
E3-154	0.031	0.026	0.009	0.128	0.126	0.117	0.0413333	0.0323333	0.0133333
E3-156	0.037	0.021	0.007	0.137	0.106	0.109	0.0363333	0.0273333	0.0163333
E3-157	0.045	0.035	0.021	0.147	0.12	0.152	0.0623333	0.0493333	0.0323333
E3-159	0.01	0.025	0.03	0.162	0.158	0.166	0.0723333	0.119333	0.0823333
E3-165	0.033	0.042	0.052	0.167	0.161	0.199	0.0493333	0.0723333	0.0663333
E3-166	0.012	0.033	0.027	0.118	0.159	0.14	0.00633333	0.0473333	0.0373333
E3-167	0.018	0.029	0.025	0.094	0.089	0.113	0.0253333	0.0433333	0.0433333
E3-168	0.029	0.038	0.035	0.116	0.114	0.133	0.0573333	0.0693333	0.0843333
E3-170	0.361	0.417	0.469	0.367	0.437	0.321	0.735333	0.872333	0.923333
E3-179	0.019	0.031	0.036	0.102	0.141	0.138	0.0263333	0.0373333	0.0403333
E3-183	0.111	0.099	0.114	0.208	0.2	0.216	0.205333	0.250333	0.260333
E3-189	0.052	0.038	0.026	0.161	0.178	0.192	0.131333	0.105333	0.0963333
E3-191	0.042	0.044	0.032	0.185	0.179	0.196	0.117333	0.0403333	0.0703333
L2-108	0.098	0.157	0.138	0.149	0.165	0.16	0.438333	0.502333	0.662333
L2-109	0.131	0.146	0.132	0.175	0.156	0.209	0.326333	0.380333	0.375333
L2-112	0.11	0.103	0.167	0.217	0.17	0.167	0.499333	0.454333	0.488333
L2-117	0.073	0.065	0.077	0.104	0.113	0.111	0.115333	0.175333	0.148333
L2-122	0.057	0.048	0.046	0.072	0.082	0.108	0.147333	0.0583333	0.0503333
L2-124	0.157	0.123	0.092	0.2	0.202	0.203	0.341333	0.357333	0.332333
L2-125	0.334	0.181	0.247	0.188	0.198	0.209	0.546333	0.842333	0.454333
L2-126	0.074	0.054	0.057	0.115	0.109	0.126	0.231333	0.221333	0.166333
L2-129	0.501	0.364	0.274	0.274	0.323	0.286	1.23633	1.30033	1.08533
L2-130	0.518	0.443	0.322	0.79	0.672	0.437	1.38133	1.60833	1.33033
L2-134	1.061	1.104	1.052	1.407	1.382	1.419	1.05133	1.01833	0.989333
L2-138	1.582	1.727	1.576	1.409	1.646	1.286	1.89533	1.61733	1.42333
L2-139	0.397	0.52	0.371	0.467	0.571	0.513	0.820333	0.875333	1.00133
L2-142	0.296	0.388	0.134	0.417	0.397	0.378	0.644333	0.664333	0.634333
L2-144	0.605	0.417	0.359	0.514	0.41	0.353	0.0363333	0.0553333	0.122333
L2-146	0.047	0.088	0.137	0.091	0.135	0.075	0.0783333	0.0663333	0.119333
L2-155	0.031	0.039	0.01	0.304	0.082	0.024	0.0113333	0.0163333	0.00466667
L2-156	0.51	0.324	0.31	0.502	0.445	0.31	1.38633	1.39433	1.09533
L2-160	0.073	0.053	0.075	0.142	0.121	0.083	0.128333	0.141333	0.164333
L2-161	0.034	0.035	0.001	0.08	0.064	0.061	0.0193333	0.0243333	0.00733333
L2-166	0.317	0.294	0.319	0.284	0.333	0.232	0.639333	0.716333	0.476333
L2-167	0.209	0.193	0.154	0.1	0.207	0.179	1.07033	1.06333	0.862333
L2-168	0.056	0.034	0.016	0.088	0.076	0.048	0.444333	0.478333	0.421333
L2-169	0.031	0.18	0.082	0.153	0.144	0.147	0.244333	0.259333	0.235333
L2-170	0.277	0.255	0.212	0.143	0.101	0.183	0.528333	0.506333	0.399333
L2-171	0.343	0.374	0.351	0.341	0.442	0.354	0.608333	0.592333	0.778333
L2-173	0.042	0.071	0.078	0.08	0.094	0.128	0.220333	0.265333	0.297333
L2-176	0.04	0.051	0.085	0.118	0.084	0.092	0.0583333	0.101333	0.0923333
L2-177	0.001	0.03	0.026	0.048	0.078	0.09	0.00866667	0.0123333	0.0213333
L2-179	0.227	0.515	0.512	0.218	0.379	0.43	0.698333	0.846333	0.928333
L2-180	0.005	0.027	0.023	0.048	0.069	0.067	0.00166667	0.0253333	0.0163333
L2-181	0.252	0.251	0.226	0.284	0.307	0.227	0.467333	0.413333	0.410333
L2-186	0.027	0.055	0.064	0.034	0.059	0.054	0.0333333	0.0753333	0.0883333
L2-191	0.102	0.08	0.052	0.079	0.073	0.034	0.151333	0.386333	0.106333
L2-192	0.045	0.023	0.031	0.083	0.104	0.039	0.0203333	0.102333	0.0303333
L3-101	0.27	0.025	0.077	0.022	0.122	0.059	0.204333	0.228333	0.244333
L3-103	0.51	0.535	0.47	0.218	0.143	0.034	1.06633	1.02133	0.994333
L3-104	0.02	0.062	0.082	0.03	0.016	0.014	0.188333	0.169333	0.261333
L3-107	0.391	0.477	0.429	0.281	0.159	0.348	1.04633	0.973333	1.18233
L3-112	0.023	0.039	0.044	0.045	0.068	0.077	0.0453333	0.0593333	0.0573333
L3-114	0.585	0.671	0.492	0.409	0.438	0.434	0.946333	0.968333	0.907333
L3-115	0.074	0.101	0.18	0.088	0.1	0.125	0.283333	0.379333	0.406333
L3-116	0.023	0.039	0.034	0.039	0.048	0.059	0.0473333	0.0643333	0.0583333
L3-121	0.022	0.031	0.044	0.002	0.03	0.033	0.0343333	0.0493333	0.0803333
L3-121	0.019	0.027	0.023	0.034	0.006	0.01	0.0263333	0.0343333	0.0383333
L3-122	0.054	0.042	0.018	0.056	0.038	0.091	0.140333	0.0963333	0.0503333
L3-124	0.052	0.037	0.017	0.028	0.03	0.036	0.0603333	0.0603333	0.0493333
L3-127	2.853	2.714	2.629	2.624	2.471	2.486	2.93033	2.93133	2.94333
L3-129	0.056	0.045	0.028	0.068	0.07	0.067	0.184333	0.196333	0.101333
L3-132	0.181	0.233	0.218	0.223	0.105	0.351	0.392333	0.663333	0.552333
L3-133	0.031	0.033	0.033	0.122	0.09	0.105	0.140333	0.0933333	0.165333
L3-134	0.048	0.042	0.031	0.153	0.145	0.172	0.194333	0.160333	0.117333
L3-135	0.109	0.168	0.179	0.216	0.26	0.216	0.382333	0.312333	0.468333
L3-136	0.118	0.142	0.106	0.235	0.256	0.195	0.235333	0.226333	0.0983333
L3-144	0.072	0.086	0.057	0.148	0.164	0.177	0.293333	0.277333	0.160333
L3-147	0.031	0.046	0.036	0.052	0.102	0.134	0.0673333	0.0823333	0.0573333
L3-149	0.074	0.086	0.079	0.082	0.122	0.162	0.162333	0.291333	0.252333
L3-152	0.102	0.115	0.135	0.079	0.165	0.202	0.197333	0.206333	0.297333
L3-166	0.087	0.11	0.035	0.128	0.123	0.1	0.193333	0.178333	0.139333
L3-175	0.041	0.044	0.018	0.162	0.158	0.113	0.0723333	0.0813333	0.0373333
L3-179	0.04	0.033	0.003	0.132	0.138	0.104	0.0643333	0.0623333	0.0323333
L3-185	0.109	0.098	0.065	0.208	0.242	0.248	0.281333	0.229333	0.224333
L3-190	0.636	0.388	0.34	0.488	0.463	0.609	0.694333	0.648333	0.500333

## Sheet: Figures 2c and 2e (top)
Figure 2. Poly- and self-reactivity of intestinal memory B-cell antibodies from eART and lART.
Panel C: Poly ELISA binding KLH, dsDNA, Insulin, LPS
KLH
eART
[IgG] (µg/ml)	mGO53	ED38	E1-102	E1-105	E1-108	E1-110	E1-114	E1-115	E1-117	E1-118	E1-123	E1-124	E1-131	E1-137	E1-139	E1-140	E1-147	E1-148	E1-152	E1-156	E1-156	E1-157	E1-167	E1-169	E1-170	E1-171	E1-173	E1-174	E1-175	E1-177	E1-178	E1-181	E1-185	E1-191	E1-195	E2-102	E2-103	E2-105	E2-107	E2-109	E2-110	E2-111	E2-113	E2-117	E2-119	E2-121	E2-122	E2-123	E2-124
4	0.071	3.44	0.43	0.12	0.74	0.2	0.46	1.22	0.18	0.11	0.21	0.33	0.11	0.18	1.34	0.25	0.15	0.47	0.17	0.19	0.1	0.22	1.33	0.11	0.83	0.38	0.68	0.24	1.07	0.58	0.59	0.38	1.02	0.76	0.27	0.17	0.08	0.78	0.04	0.03	0.02	0.07	0.09	0.14	0.08	0.05	0.06	0.07	0.19
1	0	2.33	0.07	0.01	0.3	0.13	0.1	0.38	0.02	0.02	0.08	0.08	0.03	0.04	0.7	0.07	0.04	0.12	0.03	0.08	0.04	0.12	0.63	0.04	0.2	0.12	0.18	0.08	0.65	0.16	0.17	0.11	0.35	0.25	0.09	0.05	0.01	0.28	0.23	0.01	0	0	0.01	0.04	0.02	0.02	0.02	0.02	0.04
0.25	0	1.02	0.05	0.01	0.07	0.01	0.02	0.1	0	0	0.01	0.02	0.01	0.01	0.3	0.03	0.01	0.03	0.01	0.02	0.01	0.02	0.16	0.01	0.06	0.02	0.05	0.01	0.16	0.03	0.08	0.03	0.13	0.09	0.02	0.01	0.01	0.05	0	0	-0.01	-0.01	0	0	0	0.04	0	0.13	0.01
0.0625	0	0.32	0.01	0.01	0.01	0	0.01	0.01	0	0	0	0	0.01	0	0.06	0.01	0.01	0.01	0.01	0.01	0.01	0.01	0.04	0.01	0.02	0	0.02	0.01	0.04	0.01	0.01	0.01	0.03	0.04	0.02	0	0	0.01	0	0	-0.01	-0.01	0	0	0	0	0	0	0
lART
[IgG] (µg/ml)	mGO53	ED38	L1-106	L1-107	L1-108	L1-109	L1-111	L1-113	L1-114	L1-117	L1-118	L1-120	L1-121	L1-133	L1-139	L1-142	L1-143	L1-145	L1-148	L1-152	L1-153	L1-154	L1-156	L1-158	L1-161	L1-162	L1-164	L1-165	L1-166	L1-168	L1-170	L1-175	L1-181	L1-186	L1-187	L1-188	L1-190	L1-194	L2-108	L2-109	L2-112	L2-117	L2-122	L2-124	L2-125	L2-126	L2-129	L2-130	L2-134
4	0.087	3.12	1.18	0.08	0.21	0.25	0.83	0.22	0.43	0.49	0.39	0.35	1.61	0.2	0.66	0.14	1.62	0.39	0.38	0.55	0.23	0.33	0.36	0.36	1.27	0.16	1.45	0.32	0.4	1.72	0.53	0.09	0.2	0.14	0.36	0.79	0.25	0.32	0.07	0.06	0.04	0.01	0.03	0.08	0.18	0.04	0.64	0.31	0.93
1	0.01	2.24	0.48	0.04	0.13	0.12	0.22	0.07	0.1	0.15	0.11	0.14	0.85	0.03	0.17	0.06	0.81	0.12	0.11	0.18	0.12	0.12	0.12	0.1	0.51	0.02	0.55	0.09	0.2	0.81	0.25	0.06	0.09	0.05	0.09	0.33	0.06	0.1	0.02	0.02	0	-0.01	0	0.01	0.06	0.01	0.22	0.08	0.33
0.25	0	0.93	0.17	0.02	0.03	0.26	0.06	0.01	0.01	0.04	0.03	0.02	0.28	0.02	0.05	0.01	0.28	0.06	0.03	0.04	0.06	0.04	0.03	0.03	0.16	0	0.23	0.02	0.03	0.28	0.19	0.01	0.03	0.01	0	0.08	0.01	0.02	0	0	-0.01	-0.02	0	0	0.01	0	0.04	0.02	0.06
0.0625	0.01	0.32	0.03	0.02	0.01	0.01	0.02	-0.01	0.02	0.02	0.01	0	0.07	0.01	0.02	0	0.08	0.02	0.02	0.02	0.01	0.05	0	0.01	0.02	-0.01	0.06	0	0.02	0.09	0.01	0.01	0.01	-0.01	-0.02	0.02	0.01	0	0	-0.01	-0.02	0	0	0	0	-0.04	-0.04	-0.04	-0.04
dsDNA
eART
[IgG] (µg/ml)	mGO53	ED38	E1-102	E1-105	E1-108	E1-110	E1-114	E1-115	E1-117	E1-118	E1-123	E1-124	E1-131	E1-137	E1-139	E1-140	E1-147	E1-148	E1-152	E1-156	E1-156	E1-157	E1-167	E1-169	E1-170	E1-171	E1-173	E1-174	E1-175	E1-177	E1-178	E1-181	E1-185	E1-191	E1-195	E2-102	E2-103	E2-105	E2-107	E2-109	E2-110	E2-111	E2-113	E2-117	E2-119	E2-121	E2-122	E2-123	E2-124
4	0.067	3.08	0.53	0.02	0.68	0.74	0.12	2.72	0.05	0.02	0.03	0.81	0.12	0.17	2.65	0.22	0.07	0.26	0.11	1.17	0.09	0.09	1.17	0.08	0.34	0.12	1.04	0.05	0.82	0.42	0.12	0.07	0.67	0.29	0.17	0.24	0.09	0.72	0.2	0.06	0.1	0.04	0.04	0.16	0.13	0.2	0.27	0.09	0.3
1	0.015	3.03	0.11	0.02	0.14	0.08	0.04	1.37	0	0	0	0.3	0.04	0.03	1.79	0.06	0.02	0.05	0.02	0.37	0.03	0.03	0.27	0.02	0.06	0.01	0.3	0.01	0.2	0.16	0.04	0.02	0.16	0.06	0.04	0.05	0.01	0.16	0.04	0.01	0	0	0.01	0.05	0.02	0.04	0.05	0.01	0.05
0.25	0	2.95	0.02	0	0.03	0.02	0	0.46	-0.01	0	0	0.06	0	0	0.62	0.04	0.02	0	0	0.09	0.01	0.01	0.06	0	0.03	0	0.05	0.01	0.04	0.04	0.05	0.01	0.04	0.02	0.01	0	0.01	0.02	0	0	-0.01	-0.01	0	0	0	0.01	0.01	0	0.01
0.0625	0.01	2.11	0.01	0	0.01	0.01	0	0.1	-0.01	0	0	0.01	0	0	0.3	0	0	-0.01	-0.01	0.03	0.01	0.01	0.01	0	0.01	-0.01	0.01	0	0.01	0.01	0	0	0.01	0.01	0	0	0	0.01	0	0	-0.02	-0.01	-0.01	0	0	0.01	0.01	0	0.02
lART
[IgG] (µg/ml)	mGO53	ED38	L1-106	L1-107	L1-108	L1-109	L1-111	L1-113	L1-114	L1-117	L1-118	L1-120	L1-121	L1-133	L1-139	L1-142	L1-143	L1-145	L1-148	L1-152	L1-153	L1-154	L1-156	L1-158	L1-161	L1-162	L1-164	L1-165	L1-166	L1-168	L1-170	L1-175	L1-181	L1-186	L1-187	L1-188	L1-190	L1-194	L2-108	L2-109	L2-112	L2-117	L2-122	L2-124	L2-125	L2-126	L2-129	L2-130	L2-134
4	0.075	3.21	1.18	0.06	0.34	0.18	0.48	0.16	0.18	0.16	0.25	0.16	2.8	0.06	1.84	0.11	1.22	0.21	0.28	0.34	0.37	1.32	0.78	0.27	1.41	0.44	1.4	0.88	1.96	2.17	0.27	0.07	0.54	0.21	1.25	1.86	0.41	0.19	0.22	0.19	1.57	0.03	0.04	0.31	0.35	0.08	1.01	0.5	2.65
1	0.03	3.13	0.24	0.02	0.07	0.05	0.1	0.03	0.04	0.06	0.07	0.04	1.31	0.04	0.66	0.01	0.47	0.02	0.06	0.11	0.04	0.16	0.11	0.06	0.55	0.08	0.35	0.22	1	0.95	0.04	0.14	0.15	0.04	0.41	0.75	0.09	0.04	0.04	0.04	0.58	-0.01	0.01	0.06	0.06	0.04	0.14	0.1	1.39
0.25	0	2.93	0.24	0.01	0.01	0.01	0.03	0.01	0.01	0.01	0.02	0.01	0.82	0.01	0.2	0	0.08	0.01	0.02	0.06	0	0.18	0.01	0	0.14	0.01	0.1	0.03	0.11	0.15	0.03	0.03	0.02	-0.01	0.19	0.18	0.02	0	0.01	0	0.2	-0.01	-0.01	0.01	0.01	-0.01	0.05	0.02	0.68
0.0625	0	2.06	0.01	0	0	0.02	0.01	-0.01	0	0.01	0.01	0	0.24	0	0.06	-0.01	0.03	0	0.01	0.01	-0.01	0.05	-0.01	-0.01	0	-0.02	0	-0.01	0.03	0.05	-0.01	-0.02	0	-0.02	0.04	0.04	0.04	0	-0.01	0	0.05	-0.01	-0.01	-0.01	0	-0.01	0.05	0	0.25
Insulin
eART
[IgG] (µg/ml)	mGO53	ED38	E1-102	E1-105	E1-108	E1-110	E1-114	E1-115	E1-117	E1-118	E1-123	E1-124	E1-131	E1-137	E1-139	E1-140	E1-147	E1-148	E1-152	E1-156	E1-156	E1-157	E1-167	E1-169	E1-170	E1-171	E1-173	E1-174	E1-175	E1-177	E1-178	E1-181	E1-185	E1-191	E1-195	E2-102	E2-103	E2-105	E2-107	E2-109	E2-110	E2-111	E2-113	E2-117	E2-119	E2-121	E2-122	E2-123	E2-124
4	0.081	3.19	0.46	0.02	0.82	0.76	0.29	2.96	0.04	0.02	0.02	0.38	0.04	0.15	2.69	0.14	0.08	0.19	0.09	0.98	0.04	0.07	1.44	0.01	0.26	0.09	0.57	0	1.2	0.19	0.15	0.03	0.71	0.35	0.08	0.14	0.05	0.54	0.14	0.05	0.05	0.03	0.03	0.11	0.08	0.37	0.2	0.09	0.21
1	0	3.18	0.13	0.01	0.2	0.12	0.04	1.92	0	0	0	0.23	0.01	0	1.55	0.03	0.01	0.02	0.01	0.2	-0.01	0.03	0.48	-0.02	0.03	-0.02	0.15	-0.02	0.24	0.04	0.04	0.01	0.27	0.04	0	0.02	0.01	0.13	0.02	0.02	0.01	0	0.01	0.06	0.02	0.09	0.04	0.02	0.04
0.25	0	3.1	0.02	0	0.04	0.02	0.01	0.51	-0.01	0	0	0.03	0.03	0	0.59	0	-0.01	-0.01	-0.01	0.03	-0.02	0	0.11	-0.03	-0.02	-0.03	0.02	-0.03	0.03	0	-0.02	-0.03	0.06	-0.02	-0.03	0.06	0.02	0.04	0.02	0	-0.01	-0.01	0	0.01	0	0.03	0	0	0.01
0.0625	0	2.69	0.03	0	0.01	0	0	0.08	-0.02	-0.01	0	0	0.04	0.01	0.16	0.01	0	0	0.03	0.06	-0.03	-0.02	0	-0.03	-0.02	-0.05	-0.01	-0.03	-0.02	0	-0.03	-0.03	-0.01	-0.03	-0.04	0	0.01	0.01	0	0	-0.02	-0.01	0	0	0	0.01	0.01	0.04	0.02
lART
[IgG] (µg/ml)	mGO53	ED38	L1-106	L1-107	L1-108	L1-109	L1-111	L1-113	L1-114	L1-117	L1-118	L1-120	L1-121	L1-133	L1-139	L1-142	L1-143	L1-145	L1-148	L1-152	L1-153	L1-154	L1-156	L1-158	L1-161	L1-162	L1-164	L1-165	L1-166	L1-168	L1-170	L1-175	L1-181	L1-186	L1-187	L1-188	L1-190	L1-194	L2-108	L2-109	L2-112	L2-117	L2-122	L2-124	L2-125	L2-126	L2-129	L2-130	L2-134
4	0.054	3.41	1.48	0.06	0.36	0.18	0.55	0.17	0.16	0.19	0.18	0.13	2.42	0.12	0.79	0.96	1.48	0.07	0.29	0.37	0.38	1.16	0.55	0.19	1.55	0.43	1.65	0.98	1.7	2.7	0.41	0.1	0.33	0.13	0.71	1.24	0.56	0.22	0.31	0.16	2.49	0.03	0.07	0.26	0.78	0.15	1.51	1.55	3.07
1	0.01	3.33	0.67	0.03	0.07	0.02	0.11	0.06	0.01	0.04	0.04	0.04	1.1	0.03	0.18	0.44	0.62	0.01	0.05	0.05	0.15	0.6	0.15	0.08	0.74	0.09	0.63	0.2	0.52	1.24	0.31	0.06	0.09	0.03	0.2	0.44	0.15	0.1	0.06	0.03	0.77	0	0.02	0.07	0.15	0.03	0.75	0.7	2.07
0.25	0	3.07	0.25	0.01	0.01	0.08	0.02	0	0	0.01	0.01	0.01	0.42	0	0.08	0.07	0.14	0	0.01	0.02	0.06	0.1	0.03	0.01	0.21	0.02	0.1	0.06	0.11	0.58	0.18	0.01	0.05	0	0.05	0.15	0.07	0.01	0.04	0.01	0.21	-0.01	0	0.02	0.02	0.02	0.15	0.09	1.07
0.0625	0	2.72	0.05	0	0	0	0.01	-0.01	-0.01	0	0	0	0.08	0	0.01	0.03	0.05	0	0	0	0.03	0.05	0.01	0.01	0.05	0	0.07	0.01	0.02	0.05	0.05	0.01	0.02	0	-0.01	0.12	0.01	0.01	0.02	0	0.05	-0.01	0	0.01	0.01	0	0.02	0.01	0.3
LPS
eART
[IgG] (µg/ml)	mGO53	ED38	E1-102	E1-105	E1-108	E1-110	E1-114	E1-115	E1-117	E1-118	E1-123	E1-124	E1-131	E1-137	E1-139	E1-140	E1-147	E1-148	E1-152	E1-156	E1-156	E1-157	E1-167	E1-169	E1-170	E1-171	E1-173	E1-174	E1-175	E1-177	E1-178	E1-181	E1-185	E1-191	E1-195	E2-102	E2-103	E2-105	E2-107	E2-109	E2-110	E2-111	E2-113	E2-117	E2-119	E2-121	E2-122	E2-123	E2-124
4	0.061	3.35	0.27	0.03	0.45	0.52	0.16	2.77	0.04	0.02	0.05	0.39	0.08	0.36	3.15	0.17	0.12	0.11	0.12	1.54	0.11	0.13	1.1	0.08	0.21	0.13	0.71	0.03	0.74	0.33	0.2	0.07	0.69	0.37	0.21	0.15	0.13	1.47	0.16	0.07	0.08	0.04	0.03	0.09	0.16	0.89	0.68	0.13	0.21
1	0.01	3.35	0.08	0.02	0.14	0.11	0.04	1.98	0	0.01	0.01	0.12	0.02	0.22	2.33	0.05	0.03	0.03	0.02	0.39	0.04	0.04	0.38	0.01	0.05	0.02	0.2	0.01	0.24	0.1	0.05	0.11	0.18	0.07	0.05	0.08	0.03	0.36	0.03	0.01	0.01	0	0.01	0.03	0.04	0.12	0.08	0.03	0.07
0.25	0	3.26	0.01	0.01	0.04	0.04	0.01	0.59	0	0.01	0.01	0.04	0.01	0.09	1.16	0.02	0.01	0	0.01	0.13	0.01	0.06	0.08	0.01	0.01	0	0.04	0	0.05	0.02	0	0.04	0.05	0.01	0.01	0.02	0.01	0.05	0.01	0	0	0	0	0.01	0.01	0.07	0.02	0.01	0.02
0.0625	0	2.63	0.02	0.01	0.02	0.01	0.02	0.1	0.01	0.01	0.01	0.02	0.02	0.01	0.38	0.01	0.01	0	0	0.03	0.09	-0.01	0.02	0	0.02	0	0.01	0	0	0	-0.01	0	0.01	0	0	-0.01	0.02	0.02	0	0.01	-0.01	0	0	0.01	0	0	0.01	0.01	0.01
lART
[IgG] (µg/ml)	mGO53	ED38	L1-106	L1-107	L1-108	L1-109	L1-111	L1-113	L1-114	L1-117	L1-118	L1-120	L1-121	L1-133	L1-139	L1-142	L1-143	L1-145	L1-148	L1-152	L1-153	L1-154	L1-156	L1-158	L1-161	L1-162	L1-164	L1-165	L1-166	L1-168	L1-170	L1-175	L1-181	L1-186	L1-187	L1-188	L1-190	L1-194	L2-108	L2-109	L2-112	L2-117	L2-122	L2-124	L2-125	L2-126	L2-129	L2-130	L2-134
4	0.053	3.37	1.1	0.06	0.38	0.17	0.46	0.12	0.18	0.18	0.26	0.2	2.98	0.18	0.73	1.15	0.82	0.75	0.25	0.39	0.39	0.9	0.72	0.14	1.2	0.37	1.15	0.9	2.33	2.61	0.19	0.11	0.38	0.15	1.29	1.63	0.69	0.2	0.19	0.15	1.41	0.03	0.06	0.31	0.21	0.21	1.47	0.66	2.45
1	-0.02	3.28	0.57	0.01	0.05	0.04	0.07	0	0.02	0.04	0.04	0.03	2.21	0.03	0.18	0.33	0.29	0.27	0.03	0.08	0.07	0.35	0.14	0.02	0.53	0.07	0.41	0.19	0.67	1.01	0.01	-0.01	0.2	0	0.31	0.65	0.18	0.03	0.04	0.03	0.45	-0.01	0.02	0.09	0.08	0.02	0.34	0.14	1.7
0.25	0.08	3.2	0.15	-0.01	0	0	0.01	-0.01	-0.01	0	0.01	0	0.83	-0.01	0.05	0.07	0.02	0.04	0	0.02	0.01	0.1	0	-0.03	0.07	-0.02	0.08	0.02	0.15	0.25	-0.03	-0.04	-0.03	-0.03	0.06	0.2	0	-0.01	0	0.01	0.12	-0.01	0	0.01	0.02	0.03	0.17	0.11	0.88
0.0625	-0.03	2.33	0.01	0	-0.02	-0.01	0	-0.03	0	0	0	-0.01	0.2	0.14	-0.01	0.01	-0.01	-0.01	-0.01	0	0	0.01	-0.03	-0.03	-0.01	-0.03	0	-0.02	0.08	0.03	-0.03	-0.04	-0.03	-0.05	-0.06	0	-0.03	-0.03	0	0	0.04	0	0	0	0.01	0.01	0.07	0.01	0.55
Cumulative Area under the curve
eART
mAb	E1-102	E1-105	E1-108	E1-110	E1-114	E1-115	E1-117	E1-118	E1-123	E1-124	E1-131	E1-137	E1-139	E1-140	E1-147	E1-148	E1-152	E1-156	E1-156	E1-157	E1-167	E1-169	E1-170	E1-171	E1-173	E1-174	E1-175	E1-177	E1-178	E1-181	E1-185	E1-191	E1-195	E2-102	E2-103	E2-105	E2-107	E2-109	E2-110	E2-111	E2-113	E2-117	E2-119	E2-121	E2-122	E2-123	E2-124	E2-126	E2-128
CAUC value	3.7722	0.54309	6.82	4.7338	1.8641	23.093	0.63776	0.40729	0.70548	5.0755	0.9118	3.5218	18.124	1.4614	0.97849	1.5724	0.91	0.99858	7.4666	1.7352	11.392	0.86567	3.0752	1.723	6.877	0.95867	7.551	3.4281	2.1573	1.6367	7.065	3.5002	1.5339	1.6169	0.91876	7.319	1.2303	0.52177	0.55848	0.41088	0.47331	1.2765	1.15	3.4806	2.1506	0.8928	2.3427	0.50052	1.2958
Original Isotype	G	A	G	A	A	G	A	A	G	A	A	G	A	G	A	A	A	G	A	G	A	G	A	A	A	A	A	G	A	A	A	G	A	A	A	A	G	A	A	A	A	A	A	A	A	A	0	G	G
PolyR	-	-	+	+	-	+	-	-	-	-	-	-	+	-	-	-	-	-	+	-	+	-	-	-	+	-	+	-	-	-	+	-	-	-	-	+	-	-	-	-	-	-	-	-	-	-	-	-	-
lART
mAb	L1-106	L1-107	L1-108	L1-109	L1-111	L1-113	L1-114	L1-117	L1-118	L1-120	L1-121	L1-133	L1-139	L1-142	L1-143	L1-145	L1-148	L1-152	L1-153	L1-154	L1-156	L1-158	L1-161	L1-162	L1-164	L1-165	L1-166	L1-168	L1-170	L1-175	L1-181	L1-186	L1-187	L1-188	L1-190	L1-194	L2-108	L2-109	L2-112	L2-117	L2-122	L2-124	L2-125	L2-126	L2-129	L2-130	L2-134	L2-138	L2-139
CAUC value	14.475	0.8649	3.0787	2.0228	4.864	1.8558	1.9827	2.4568	2.5207	1.9607	29.372	1.45	14.911	0.87634	13.926	1.9137	2.5792	3.4421	2.7023	8.7148	4.752	2.0199	14.04	2.4713	12.355	6.2811	16.125	22.038	3.9979	0.64065	2.8459	1.2838	7.1632	11.649	4.1791	1.7707	1.5662	1.3756	11.965	0.26701	0.40682	2.253	3.2159	1.24671	9.749	6.853	26.904	20.6468	3.0798
Original Isotype	A	A	A	G	G	G	G	A	G	A	A	A	G	G	A	A	G	A	A	G	G	G	G	G	G	G	A	A	A	A	G	G	A	A	G	A	A	G	G	G	A	G	G	A	A	A	A	A	A
PolyR	+	-	-	-	+	-	-	-	-	-	+	-	+	-	+	-	-	-	-	+	+	-	+	-	+	+	+	+	-	-	-	-	+	+	-	-	-	-	+	-	-	-	-	-	+	+	+	+	-
Polyreactivity plot:
	IgA		IgG		Total
	eART	lART	eART	lART	eART	lART
	0.54309	14.475	3.7722	2.0228	0.54309	14.475
	4.7338	0.8649	6.82	4.864	4.7338	0.8649
	1.8641	3.0787	23.093	1.8558	1.8641	3.0787
	0.63776	2.4568	0.70548	1.9827	0.63776	2.4568
	0.40729	1.9607	3.5218	2.5207	0.40729	1.9607
	5.0755	29.372	1.4614	14.911	5.0755	29.372
	0.9118	1.45	0.99858	0.87634	0.9118	1.45
	18.124	13.926	1.7352	2.5792	18.124	13.926
	0.97849	1.9137	0.86567	8.7148	0.97849	1.9137
	1.5724	3.4421	3.4281	4.752	1.5724	3.4421
	0.91	2.7023	3.5002	2.0199	0.91	2.7023
	7.4666	16.125	1.2303	14.04	7.4666	16.125
	11.392	22.038	2.3427	2.4713	11.392	22.038
	3.0752	3.9979	0.50052	12.355	3.0752	3.9979
	1.723	0.64065	1.2958	6.2811	1.723	0.64065
	6.877	7.1632	0.9644	2.8459	6.877	7.1632
	0.95867	11.649	12.992	1.2838	0.95867	11.649
	7.551	1.7707	0.978	4.1791	7.551	1.7707
	2.1573	1.5662	6.3337	1.3756	2.1573	1.5662
	1.6367	0.40682	17.1813	11.965	1.6367	0.40682
	7.065	1.24671	1.03909	0.26701	7.065	1.24671
	1.5339	9.749	1.5169	2.253	1.5339	9.749
	1.6169	6.853	0.48506	3.2159	1.6169	6.853
	0.91876	26.904	0.33332	3.1385	0.91876	26.904
	7.319	20.6468	0.15328	4.7031	7.319	20.6468
	0.52177	3.0798	0.11564	0.44162	0.52177	3.0798
	0.55848	2.9078	0.60452	17.366	0.55848	2.9078
	0.41088	3.192	0.27514	12.543	0.41088	3.192
	0.47331	0.7892		1.6859	0.47331	0.7892
	1.2765	1.9654		12.613	1.2765	1.9654
	1.15	0.49768		0.51944	1.15	0.49768
	3.4806	5.7249		0.531	3.4806	5.7249
	2.1506	1.532		1.0664	2.1506	1.532
	0.8928	0.56231		4.1611	0.8928	0.56231
	0.78908	1.867		0.33452	0.78908	1.867
	0.42003	0.46002		0.6814	0.42003	0.46002
	1.3112	2.4442		0.5437	1.3112	2.4442
	0.823	0.9867		0.38647	0.823	0.9867
	8.68	3.6647		0.5108	8.68	3.6647
	0.60888	10.9087		0.36906	0.60888	10.9087
	2.6966	11.5182		0.57008	2.6966	11.5182
	4.1529	2.2436		0.6	4.1529	2.2436
	0.50266	0.27424		35.839	0.50266	0.27424
	0.73784	1.68		0.8424	0.73784	1.68
	9.9103	1.359		0.35139	9.9103	1.359
	0.352705	0.54911		1.1645	0.352705	0.54911
	0.53737	9.027		0.51874	0.53737	9.027
	0.778	0.33594		0.6805	0.778	0.33594
	5.0801	6.863		0.33494	5.0801	6.863
	7.003			1.8041	7.003	2.0228
	4.15802				4.15802	4.864
	0.65604				0.65604	1.8558
	1.4421				1.4421	1.9827
	0.4178				0.4178	2.5207
	0.7675				0.7675	14.911
	0.17391				0.17391	0.87634
	0.28869				0.28869	2.5792
	0.6568				0.6568	8.7148
	0.28785				0.28785	4.752
	0.31595				0.31595	2.0199
	0.7169				0.7169	14.04
	0.29994				0.29994	2.4713
	0.55401				0.55401	12.355
	0.38459				0.38459	6.2811
	0.37831				0.37831	2.8459
	0.2368				0.2368	1.2838
	0.29717				0.29717	4.1791
	0.5164				0.5164	1.3756
	6.605				6.605	11.965
	0.7557				0.7557	0.26701
	8.5932				8.5932	2.253
	0.797				0.797	3.2159
	2.6212				2.6212	3.1385
					3.7722	4.7031
					6.82	0.44162
					23.093	17.366
					0.70548	12.543
					3.5218	1.6859
					1.4614	12.613
					0.99858	0.51944
					1.7352	0.531
					0.86567	1.0664
					3.4281	4.1611
					3.5002	0.33452
					1.2303	0.6814
					2.3427	0.5437
					0.50052	0.38647
					1.2958	0.5108
					0.9644	0.36906
					12.992	0.57008
					0.978	0.6
					6.3337	35.839
					17.1813	0.8424
					1.03909	0.35139
					1.5169	1.1645
					0.48506	0.51874
					0.33332	0.6805
					0.15328	0.33494
					0.11564	1.8041
					0.60452
					0.27514
t.test	0.00452003		0.57774		0.00597033
Panel E top): Pie charts comparing the frequency of poly-reactive intestinal IgA+ and IgG+ CS B-cell antibodies between eART and lART:
IgA	Poly	Non-Poly		IgG	Poly	Non-Poly		Total	Poly	Non-Poly
eART	14	60		eART	5	22		eART	19	82
lART	18	32		lART	14	36		lART	31	68
Fisher exact test	0.033				0.36				0.041
[truncated: 54 more columns]

## Sheet: Figures 2d and 2e (bottom)
Figure 2. Poly- and self-reactivity of intestinal memory B-cell antibodies from eART and lART.
Panel D: Poly ELISA binding to autoantigens
Template
Plate 1	1	2	3	4	5	6	7	8	9	10	11	12			Plate 5	1	2	3	4	5	6	7	8	9	10	11	12
A	E1-102	E1-102	E1-102	E1-123	E1-123	E1-123	E1-156ak	E1-156ak	E1-156ak	E1-174	E1-174	E1-174			A	L1-148	L1-148	L1-148	L1-164	L1-164	L1-164	L1-187	L1-187	L1-187	L2-122	L2-122	L2-122
B	E1-105	E1-105	E1-105	E1-124	E1-124	E1-124	E1-156gl	E1-156gl	E1-156gl	E1-175	E1-175	E1-175			B	L1-152	L1-152	L1-152	L1-165	L1-165	L1-165	L1-188	L1-188	L1-188	L2-124	L2-124	L2-124
C	E1-108	E1-108	E1-108	E1-131	E1-131	E1-131	E1-157	E1-157	E1-157	E1-177	E1-177	E1-177			C	L1-153	L1-153	L1-153	L1-166	L1-166	L1-166	L1-190	L1-190	L1-190	L2-125	L2-125	L2-125
D	E1-110	E1-110	E1-110	E1-139	E1-139	E1-139	E1-167	E1-167	E1-167	E1-178	E1-178	E1-178			D	L1-154	L1-154	L1-154	L1-168	L1-168	L1-168	L1-194	L1-194	L1-194	L2-126	L2-126	L2-126
E	E1-114	E1-114	E1-114	E1-140	E1-140	E1-140	E1-169	E1-169	E1-169	E1-181	E1-181	E1-181			E	L1-156	L1-156	L1-156	L1-170	L1-170	L1-170	L2-108	L2-108	L2-108	L2-129	L2-129	L2-129
F	E1-115	E1-115	E1-115	E1-147	E1-147	E1-147	E1-170	E1-170	E1-170	ED38	ED38	ED38			F	L1-158	L1-158	L1-158	L1-175	L1-175	L1-175	L2-109g	L2-109g	L2-109g	ED38	ED38	ED38
G	E1-117	E1-117	E1-117	E1-148	E1-148	E1-148	E1-171	E1-171	E1-171	mgo53	mgo53	mgo53			G	L1-161	L1-161	L1-161	L1-181	L1-181	L1-181	L2-112	L2-112	L2-112	mgo53	mgo53	mgo53
H	E1-118	E1-118	E1-118	E1-152	E1-152	E1-152	E1-173	E1-173	E1-173	PBS	PBS	PBS			H	L1-162	L1-162	L1-162	L1-186	L1-186	L1-186	L2-117	L2-117	L2-117	PBS	PBS	PBS
Plate 2	1	2	3	4	5	6	7	8	9	10	11	12			Plate 6	1	2	3	4	5	6	7	8	9	10	11	12
A	E1-185	E1-185	E1-185	E2-110	E2-110	E2-110	E2-124	E2-124	E2-124	E2-140	E2-140	E2-140			A	L2-130	L2-130	L2-130	L2-156	L2-156	L2-156	L2-171	L2-171	L2-171	L2-191	L2-191	L2-191
B	E1-191	E1-191	E1-191	E2-111	E2-111	E2-111	E2-126	E2-126	E2-126	E2-141	E2-141	E2-141			B	L2-134	L2-134	L2-134	L2-160	L2-160	L2-160	L2-173	L2-173	L2-173	L2-192	L2-192	L2-192
C	E1-195	E1-195	E1-195	E2-113	E2-113	E2-113	E2-128	E2-128	E2-128	E2-142	E2-142	E2-142			C	L2-138	L2-138	L2-138	L2-161	L2-161	L2-161	L2-176	L2-176	L2-176	L3-101	L3-101	L3-101
D	E2-102	E2-102	E2-102	E2-117	E2-117	E2-117	E2-129	E2-129	E2-129	E2-145	E2-145	E2-145			D	L2-139	L2-139	L2-139	L2-166	L2-166	L2-166	L2-177	L2-177	L2-177	L3-103	L3-103	L3-103
E	E2-103	E2-103	E2-103	E2-119	E2-119	E2-119	E2-131	E2-131	E2-131	E2-147	E2-147	E2-147			E	L2-142	L2-142	L2-142	L2-167	L2-167	L2-167	L2-179	L2-179	L2-179	L3-104	L3-104	L3-104
F	E2-105	E2-105	E2-105	E2-121	E2-121	E2-121	E2-135	E2-135	E2-135	ED38	ED38	ED38			F	L2-144	L2-144	L2-144	L2-168	L2-168	L2-168	L2-180	L2-180	L2-180	ED38	ED38	ED38
G	E2-107	E2-107	E2-107	E2-122	E2-122	E2-122	E2-136	E2-136	E2-136	mgo53	mgo53	mgo53			G	L2-146	L2-146	L2-146	L2-169	L2-169	L2-169	L2-181	L2-181	L2-181	mgo53	mgo53	mgo53
H	E2-109	E2-109	E2-109	E2-123	E2-123	E2-123	E2-137	E2-137	E2-137	PBS	PBS	PBS			H	L2-155	L2-155	L2-155	L2-170	L2-170	L2-170	L2-186	L2-186	L2-186	PBS	PBS	PBS
Plate 3	1	2	3	4	5	6	7	8	9	10	11	12			Plate 7	1	2	3	4	5	6	7	8	9	10	11	12
A	E2-148	E2-148	E2-148	E2-176	E2-176	E2-176	E3-110	E3-110	E3-110	E3-139	E3-139	E3-139			A	L3-107	L3-107	L3-107	L3-124	L3-124	L3-124	L3-144	L3-144	L3-144	L3-190	L3-190	L3-190
B	E2-154	E2-154	E2-154	E2-178	E2-178	E2-178	E3-111a	E3-111a	E3-111a	E3-144	E3-144	E3-144			B	L3-112	L3-112	L3-112	L3-127	L3-127	L3-127	L3-147	L3-147	L3-147	E1-137	E1-137	E1-137
C	E2-155	E2-155	E2-155	E2-183	E2-183	E2-183	E3-111g	E3-111g	E3-111g	E3-146	E3-146	E3-146			C	L3-114	L3-114	L3-114	L3-129	L3-129	L3-129	L3-149	L3-149	L3-149	ED38	ED38	ED38
D	E2-159	E2-159	E2-159	E2-186	E2-186	E2-186	E3-113	E3-113	E3-113	E3-147	E3-147	E3-147			D	L3-115	L3-115	L3-115	L3-132	L3-132	L3-132	L3-152	L3-152	L3-152
E	E2-163	E2-163	E2-163	E2-187	E2-187	E2-187	E3-118	E3-118	E3-118	E3-148	E3-148	E3-148			E	L3-116	L3-116	L3-116	L3-133	L3-133	L3-133	L3-166	L3-166	L3-166
F	E2-166	E2-166	E2-166	E2-189	E2-189	E2-189	E3-120	E3-120	E3-120	ED38	ED38	ED38			F	L3-121k	L3-121k	L3-121k	L3-134	L3-134	L3-134	L3-175	L3-175	L3-175	ED38	ED38	ED38
G	E2-167	E2-167	E2-167	E2-192	E2-192	E2-192	E3-124	E3-124	E3-124	mgo53	mgo53	mgo53			G	L3-121l	L3-121l	L3-121l	L3-135	L3-135	L3-135	L3-179	L3-179	L3-179	mgo53	mgo53	mgo53
H	E2-173	E2-173	E2-173	E2-195	E2-195	E2-195	E3-130	E3-130	E3-130	PBS	PBS	PBS			H	L3-122	L3-122	L3-122	L3-136	L3-136	L3-136	L3-185	L3-185	L3-185	PBS	PBS	PBS
Plate 4	1	2	3	4	5	6	7	8	9	10	11	12
A	E3-154	E3-154	E3-154	E3-170	E3-170	E3-170	L1-109	L1-109	L1-109	L1-133	L1-133	L1-133
B	E3-156	E3-156	E3-156	E3-179	E3-179	E3-179	L1-111	L1-111	L1-111	L1-139	L1-139	L1-139
C	E3-157	E3-157	E3-157	E3-183	E3-183	E3-183	L1-113	L1-113	L1-113	L1-142	L1-142	L1-142
D	E3-159	E3-159	E3-159	E3-189	E3-189	E3-189	L1-114	L1-114	L1-114	L1-143	L1-143	L1-143
E	E3-165	E3-165	E3-165	E3-191	E3-191	E3-191	L1-117	L1-117	L1-117	L1-145	L1-145	L1-145
F	E3-166	E3-166	E3-166	L1-106	L1-106	L1-106	L1-118	L1-118	L1-118	ED38	ED38	ED38
G	E3-167	E3-167	E3-167	L1-107	L1-107	L1-107	L1-120	L1-120	L1-120	mgo53	mgo53	mgo53
H	E3-168	E3-168	E3-168	L1-108	L1-108	L1-108	L1-121	L1-121	L1-121	PBS	PBS	PBS
ELISA data (OD 405nm)
Plate 1	1	2	3	4	5	6	7	8	9	10	11	12			Plate 5	1	2	3	4	5	6	7	8	9	10	11	12
A	0.297667	0.312667	0.391667	0.127667	0.0856667	0.101667	0.225667	0.182667	0.222667	0.0436667	0.0626667	0.0746667			A	0.183667	0.147667	0.125667	1.71067	1.54767	1.30267	0.0596667	0.0566667	0.0686667	0.0966667	0.0746667	0.0946667
B	0.0346667	0.0366667	0.0316667	0.228667	0.159667	0.0936667	0.0396667	0.0426667	0.0466667	1.27467	1.33267	1.34967			B	0.0916667	0.105667	0.115667	0.151667	0.149667	0.156667	0.319667	0.288667	0.401667	0.106667	0.127667	0.0656667
C	0.398667	0.436667	0.397667	0.0476667	0.0336667	0.0346667	0.0956667	0.110667	0.0876667	0.222667	0.221667	0.221667			C	0.147667	0.179667	0.172667	0.0996667	0.0896667	0.0836667	0.0736667	0.0916667	0.0906667	0.342667	0.410667	0.322667
D	0.0626667	0.0606667	0.0416667	1.69367	1.79267	1.60567	1.32567	1.48667	1.26667	0.177667	0.125667	0.128667			D	0.454667	0.415667	0.439667	1.72867	1.70067	1.53067	0.0796667	0.0846667	0.0836667	0.0956667	0.0846667	0.106667
E	0.128667	0.164667	0.179667	0.180667	0.202667	0.172667	0.0196667	0.0286667	0.0306667	0.0746667	0.0926667	0.0616667			E	0.0666667	0.173667	0.148667	0.132667	0.118667	0.154667	0.945667	0.951667	0.979667	1.48667	1.18267	1.49667
F	1.48967	1.23867	1.38567	0.0546667	0.0606667	0.0456667	0.247667	0.237667	0.234667	2.33967	2.32767	2.39167			F	0.0776667	0.125667	0.0656667	0.0206667	0.0176667	0.0186667	0.234667	0.247667	0.244667	2.49067	2.54867	2.60767
G	0.0426667	0.0416667	0.0446667	0.179667	0.177667	0.145667	0.0696667	0.0886667	0.126667	-0.00166667	0.00433333	0.00733333			G	0.848667	0.783667	0.808667	0.0566667	0.0706667	0.0526667	0.0576667	0.0676667	0.0756667	-0.000333333	0.00166667	-0.00333333
H	0.0456667	0.0386667	0.0386667	0.101667	0.106667	0.0716667	0.797667	0.806667	0.823667	0.00366667	-0.00433333	0.000666667			H	0.0576667	0.0536667	0.0486667	0.0526667	0.0616667	0.0486667	0.0196667	0.0206667	0.0326667	0.00233333	0.00533333	0.00433333
Plate 2	1	2	3	4	5	6	7	8	9	10	11	12			Plate 6	1	2	3	4	5	6	7	8	9	10	11	12
A	0.808667	0.739667	0.823667	0.0496667	0.0476667	0.0456667	0.644667	0.624667	0.512667	0.124667	0.0906667	0.0956667			A	1.71867	1.58067	1.52067	1.28367	1.44267	1.36467	0.548667	0.426667	0.410667	0.319667	0.311667	0.280667
B	0.472667	0.409667	0.444667	0.0426667	0.0226667	0.0756667	0.0656667	0.0526667	0.0616667	1.18067	1.01667	1.31067			B	1.93867	1.91367	1.81367	0.0536667	0.0796667	0.0596667	0.145667	0.0626667	0.156667	0.0536667	0.0336667	0.0416667
C	0.116667	0.118667	0.117667	0.0836667	0.107667	0.0656667	0.167667	0.279667	0.205667	0.0496667	0.0416667	0.0556667			C	1.66467	1.64767	1.61367	0.0416667	0.0376667	0.0386667	0.0926667	0.0856667	0.0956667	0.359667	0.504667	0.434667
D	0.244667	0.224667	0.261667	0.114667	0.105667	0.0986667	0.107667	0.102667	0.195667	0.228667	0.224667	0.222667			D	0.680667	0.536667	0.732667	1.56567	1.56567	1.32967	0.0526667	0.0406667	0.0616667	0.894667	1.11367	1.30767
E	0.105667	0.0936667	0.122667	0.0176667	0.0476667	0.0456667	0.0216667	0.0536667	0.0396667	0.779667	0.768667	0.736667			E	0.303667	0.282667	0.295667	0.329667	0.353667	0.293667	0.130667	0.214667	0.189667	0.158667	0.173667	0.107667
F	1.56567	1.56167	1.42167	0.0556667	0.0746667	0.146667	0.143667	0.165667	0.179667	2.54167	2.65967	2.60267			F	1.17667	1.07967	0.965667	0.0456667	0.0566667	0.0336667	0.0366667	0.0306667	0.0586667	2.54167	2.29567	2.60867
G	0.0546667	0.0476667	0.0506667	0.0826667	0.0726667	0.0616667	1.58667	1.56167	1.62167	-0.00166667	0.000333333	0.00533333			G	0.0616667	0.0426667	0.0556667	0.198667	0.160667	0.175667	0.116667	0.171667	0.145667	0.0126667	-0.00533333	0.00566667
H	0.0506667	0.0596667	0.0166667	0.0896667	0.126667	0.123667	0.101667	0.0926667	0.138667	0.00866667	0.00866667	0.00266667			H	0.0226667	0.0386667	0.0306667	0.100667	0.00966667	0.0136667	0.0336667	0.0446667	0.0476667	0.0116667	0.00266667	-0.00733333
Plate 3	1	2	3	4	5	6	7	8	9	10	11	12			Plate 7	1	2	3	4	5	6	7	8	9	10	11	12
A	0.0406667	0.0286667	0.0346667	0.349667	0.330667	0.385667	0.0196667	0.0276667	0.0456667	0.0746667	0.0536667	0.0796667			A	1.52067	1.51367	1.50867	0.112667	0.0976667	0.0306667	0.116667	0.0896667	0.0976667	1.09867	1.19067	1.12767
B	0.0456667	0.0326667	0.0536667	0.432667	0.427667	0.408667	0.0686667	0.0726667	0.0756667	0.0956667	0.111667	0.0416667			B	0.0536667	0.0406667	0.208667	2.31667	1.94967	2.22167	0.0246667	0.0726667	0.0726667	1.22267	1.25867	1.15467
C	0.0386667	0.0436667	0.0426667	0.701667	0.664667	0.548667	0.0756667	0.0946667	0.0996667	0.274667	0.311667	0.282667			C	0.598667	0.464667	0.542667	0.155667	0.0786667	0.0846667	0.109667	0.0856667	0.105667	0.00466667	-0.00833333	-0.00533333
D	0.420667	0.411667	0.391667	0.0576667	0.0606667	0.0266667	0.00166667	0.0126667	0.0356667	0.0436667	0.0416667	0.0456667			D	0.347667	0.284667	0.267667	0.774667	0.909667	0.814667	0.217667	0.155667	0.145667	-0.00233333	-0.00933333	-0.00633333
E	0.0906667	0.0156667	0.0276667	0.0736667	0.102667	0.0676667	0.0386667	0.0626667	0.0546667	0.0186667	0.0156667	0.0176667			E	0.0186667	0.0366667	0.0686667	0.0806667	0.147667	0.111667	0.102667	0.114667	0.119667	-0.00133333	-0.00433333	0.00266667
F	0.00166667	0.00166667	0.00266667	0.0566667	0.0846667	0.107667	0.441667	0.411667	0.364667	2.36667	2.36067	2.56067			F	0.0376667	0.0146667	0.0266667	0.0456667	0.0386667	0.0496667	0.0466667	0.0516667	0.0546667	2.55967	2.54267	2.32867
G	0.0176667	0.0256667	0.0256667	0.0126667	0.0106667	0.00866667	0.0236667	0.0286667	0.0376667	0.00166667	-0.00633333	-0.00133333			G	0.0296667	0.0256667	0.0336667	0.292667	0.176667	0.223667	0.0486667	0.0416667	0.0466667	0.00266667	0.00866667	-0.00833333
H	0.102667	0.0576667	0.0666667	0.107667	0.172667	0.319667	0.0336667	0.0296667	0.0276667	0.00366667	-0.000333333	0.0106667			H	0.0536667	0.0966667	0.0516667	0.105667	0.0916667	0.121667	0.168667	0.139667	0.183667	0.00566667	0.00266667	-0.00233333
Plate 4	1	2	3	4	5	6	7	8	9	10	11	12
A	0.0376667	0.0216667	0.0116667	0.0296667	0.0246667	0.0186667	0.0706667	0.0686667	0.0946667	0.0536667	0.0386667	0.0666667
B	0.108667	0.0646667	0.0926667	0.286667	0.219667	0.211667	0.389667	0.405667	0.405667	0.237667	0.201667	0.230667
C	0.0346667	0.0406667	0.0496667	0.102667	0.102667	0.0756667	0.0676667	0.0866667	0.0766667	0.0496667	0.0516667	0.0546667
D	0.0866667	0.0596667	0.0506667	0.126667	0.0856667	0.0906667	0.144667	0.0996667	0.166667	1.70467	1.57467	1.79467
E	0.0116667	0.0166667	0.0296667	0.0856667	0.0746667	0.0486667	0.162667	0.176667	0.160667	0.123667	0.127667	0.122667
F	0.0236667	0.0226667	0.0226667	1.23467	1.29767	1.21767	0.104667	0.0966667	0.123667	2.52267	2.39167	2.64567
G	0.0286667	0.0266667	0.0176667	0.0136667	0.0126667	0.00566667	0.0336667	0.0576667	0.0576667	-0.00166667	0.00333333	0.00133333
H	1.43867	1.38667	1.38067	0.0836667	0.0766667	0.0926667	1.56767	1.56867	1.55167	-0.000666667	0.00233333	0.00933333
HEp-2 ELISA
eART
mAb	E1-102	E1-105	E1-108	E1-110	E1-114	E1-115	E1-117	E1-118	E1-123	E1-124	E1-131	E1-137	E1-139	E1-140	E1-147	E1-148	E1-152	E1-156	E1-156	E1-157	E1-167	E1-169	E1-170	E1-171	E1-173	E1-174	E1-175	E1-177	E1-178	E1-181	E1-185	E1-191	E1-195	E2-102	E2-103	E2-105	E2-107	E2-109	E2-110	E2-111	E2-113	E2-117	E2-119	E2-121	E2-122	E2-123	E2-124	E2-126	E2-128
OD405nm	0.33	0.03	0.41	0.06	0.16	1.37	0.04	0.04	0.11	0.16	0.04	0.08	1.7	0.19	0.05	0.17	0.09	0.04	0.21	0.1	1.36	0.03	0.24	0.1	0.81	0.06	1.32	0.22	0.14	0.08	0.79	0.44	0.12	0.24	0.11	1.52	0.05	0.04	0.05	0.05	0.09	0.11	0.04	0.09	0.07	0.11	0.59	0.06	0.22
Original Isotype	G	A	G	A	A	G	A	A	G	A	A	G	A	G	A	A	A	G	A	G	A	G	A	A	A	A	A	G	A	A	A	G	A	A	A	A	G	A	A	A	A	A	A	A	A	A	0	G	G
Hep-2 (+)	X	/	X	/	/	X	/	/	/	/	/	/	X	/	/	/	/	/	/	/	X	/	/	/	X	/	X	/	/	/	X	X	/	/	/	X	/	/	/	/	/	/	/	/	/	/	X	/	/
lART
mAb	L1-106	L1-107	L1-108	L1-109	L1-111	L1-113	L1-114	L1-117	L1-118	L1-120	L1-121	L1-133	L1-139	L1-142	L1-143	L1-145	L1-148	L1-152	L1-153	L1-154	L1-156	L1-158	L1-161	L1-162	L1-164	L1-165	L1-166	L1-168	L1-170	L1-175	L1-181	L1-186	L1-187	L1-188	L1-190	L1-194	L2-108	L2-109	L2-112	L2-117	L2-122	L2-124	L2-125	L2-126	L2-129	L2-130	L2-134	L2-138	L2-139
CAUC value	1.25	0.01	0.08	0.08	0.4	0.08	0.14	0.17	0.11	0.05	1.56	0.05	0.29	0.05	1.69	0.12	0.15	0.1	0.17	0.44	0.13	0.09	0.81	0.05	1.52	0.15	0.09	1.65	0.14	0.02	0.06	0.05	0.06	0.34	0.09	0.08	0.96	0.24	0.07	0.02	0.09	0.1	0.36	0.1	1.39	1.61	1.89	1.64	0.65
Original Isotype	A	A	A	G	G	G	G	A	G	A	A	A	G	G	A	A	G	A	A	G	G	G	G	G	G	G	A	A	A	A	G	G	A	A	G	A	A	G	G	G	A	G	G	A	A	A	A	A	A
Hep-2 (+)	X	/	/	/	X	/	/	/	/	/	X	/	X	/	X	/	/	/	/	X	/	/	X	/	X	/	/	X	/	/	/	/	/	X	/	/	X	/	/	/	/	/	X	/	X	X	X	X	X
Hep-2 binding plot:
	IgA		IgG		Total
	eART	lART	eART	lART	eART	lART
	0.03	1.25	0.33	0.08	0.33	1.25
	0.06	0.01	0.41	0.4	0.03	0.01
	0.16	0.08	1.37	0.08	0.41	0.08
	0.04	0.17	0.11	0.14	0.06	0.08
	0.04	0.05	0.08	0.11	0.16	0.4
	0.16	1.56	0.19	0.29	1.37	0.08
	0.04	0.05	0.04	0.05	0.04	0.14
	1.7	1.69	0.1	0.15	0.04	0.17
	0.05	0.12	0.03	0.44	0.11	0.11
	0.17	0.1	0.22	0.13	0.16	0.05
	0.09	0.17	0.44	0.09	0.04	1.56
	0.21	0.09	0.05	0.81	0.08	0.05
	1.36	1.65	0.06	0.05	1.7	0.29
	0.24	0.14	0.22	1.52	0.19	0.05
	0.1	0.02	0.16	0.15	0.05	1.69
	0.81	0.06	1.59	0.06	0.17	0.12
	0.06	0.34	0.04	0.05	0.09	0.15
	1.32	0.08	0.08	0.09	0.21	0.1
	0.14	0.96	0.36	0.24	0.04	0.17
	0.08	0.09	0.05	0.07	0.1	0.44
	0.79	0.1	0.08	0.02	1.36	0.13
	0.12	1.39	0.07	0.1	0.03	0.09
	0.24	1.61	0.03	0.36	0.24	0.81
	0.11	1.89	0.02	0.29	0.1	0.05
	1.52	1.64	0.09	1.07	0.81	1.52
	0.04	0.65	0.09	0.03	0.06	0.15
	0.05	0.05		1.49	1.32	0.09
	0.05	1.36		0.33	0.22	1.65
	0.09	0.06		0.04	0.14	0.14
	0.11	0.04		0.46	0.08	0.02
	0.04	0.05		0.05	0.79	0.06
	0.09	0.18		0.04	0.44	0.05
	0.07	0.12		0.3	0.12	0.06
	0.11	0.09		0.43	0.24	0.34
	0.14	0.18		0.15	0.11	0.09
	0.04	0.04		0.1	1.52	0.08
	0.11	0.14		0.3	0.05	0.96
	0.1	0.04		0.04	0.04	0.24
	1.17	1.11		0.03	0.05	0.07
	0.05	1.51		0.03	0.05	0.02
	0.23	0.54		0.07	0.09	0.09
	0.76	0.83		0.08	0.11	0.1
	0.03	0.11		2.16	0.04	0.36
	0.04	0.1		0.11	0.09	0.1
	0.41	0.06		0.04	0.07	1.39
	0.04	0.1		0.23	0.11	1.61
	0.001	0.17		0.11	0.59	1.89
	0.02	0.05		0.11	0.06	1.64
	0.42	1.14		0.05	0.22	0.65
	0.64			0.16	0.14	0.29
	0.08				0.04	1.07
	0.01				0.16	0.05
	0.2				1.59	0.03
	0.03				0.11	1.36
	0.09				0.1	0.06
	0.02				1.17	0.04
	0.05				0.05	1.49
	0.41				0.23	0.33
	0.03				0.76	0.05
	0.07				0.03	0.18
	0.08				0.04	0.04
	0.23				0.04	0.46
	0.04				0.41	0.12
	0.02				0.04	0.09
	0.04				0.001	0.05
	0.07				0.02	0.18
	0.02				0.08	0.04
	0.02				0.36	0.14
	0.02				0.42	0.04
	1.4				0.64	0.3
	0.02				0.05	0.04
	0.24				0.08	0.43
	0.1				0.08	1.11
	0.07				0.01	0.15
					0.2	1.51
					0.03	0.1
					0.07	0.54
					0.09	0.3
					0.02	0.04
					0.05	0.03
					0.41	0.03
					0.03	0.07
					0.03	0.08
					0.07	2.16
					0.08	0.11
					0.23	0.83
					0.04	0.11
					0.02	0.04
					0.02	0.23
					0.09	0.11
					0.04	0.1
					0.07	0.06
					0.02	0.1
					0.02	0.17
					0.02	0.11
					1.4	0.05
					0.02	0.05
					0.24	0.16
					0.09	1.14
					0.1
					0.07
t.test	0.0137522		0.742696		0.0403043
Panel E (bottom): Pie charts comparing the frequency of self-reactive intestinal IgA+ and IgG+ CS B-cell antibodies between eART and lART:
IgA	Self	Non-self		IgG	Self	Non-self		Total	Self	Non-self
eART	13	61		eART	7	20		eART	20	81
lART	17	32		lART	15	35		lART	32	67
Fisher exact test	0.035				0.79				0.044
[truncated: 52 more columns]

## Sheet: Figure 2f
Figure 2. Poly- and self-reactivity of intestinal memory B-cell antibodies from eART and lART.
Panel F: Hep-2 IFA binding analysis
	eART (n=101)			lART (n=99)
	IgA	IgG	Total	IgA	IgG	Total
nuclear	2	0	2	0	0	0
cytoplasmic	1	2	3	1	2	3
nuclear + cytoplasmic	0	0	0	1	6	7
non auto	71	25	96	47	42	89
	IgA		IgG		Total
Fisher exact test	0.412		0.087		0.012

## Sheet: Figure 2g
Figure 2. Poly- and self-reactivity of intestinal memory B-cell antibodies from eART and lART.
Panel G: Microarray plots showing the reactivity profile of selected antibodies to human proteins
		mGO53	E1-177	E2-121	E2-147	E2-176	L1-106	L1-121	L1-139	L1-162	E3-179	L3-127
Database ID	Ultimate ORF ID	Z-Score	Z-Score	Z-Score	Z-Score	Z-Score	Z-Score	Z-Score	Z-Score	Z-Score	Z-Score	Z-Score
NM_175877.3	IOH22866	0.03612	0.18722	-0.04576	-0.05475	-0.18144	-0.03753	-0.07456	-0.05009	-0.0568	0.196	0.10388
NM_152728.1	IOH21580	-0.01878	0.12529	-0.0571	-0.06313	-0.10847	-0.05731	-0.07201	-0.06858	-0.07199	0.04145	-0.2642
BC021174.1	IOH10706	-0.29885	-1.28028	-0.12179	-0.09855	-0.82195	-0.1427	-0.40015	-0.18414	-0.21879	-0.39842	-2.28118
BC017901.1	IOH12549	-0.28862	-1.22833	-0.10994	-0.09226	-0.76653	-0.13131	-0.3836	-0.17679	-0.20775	-0.37396	-2.24688
BC032499.1	IOH21893	0.00034	1.01017	-0.04267	-0.0535	0.08067	-0.02195	-0.01185	-0.06994	-0.0147	0.11319	-0.04788
NM_006399.2	IOH21626	-0.02945	-1.09518	-0.06534	-0.04909	-0.29662	-0.0603	-0.06787	-0.08843	-0.0025	0.05743	-1.94096
BC032302.1	IOH21655	0.05323	1.12585	-0.04164	-0.05685	-0.03645	-0.04203	0.0171	-0.07048	0.0143	0.10634	-0.39833
NM_152418.2	IOH43407	-0.1577	0.20333	-0.087	-0.0843	-0.17757	-0.11843	-0.18913	-0.13438	-0.15045	-0.25168	-0.75649
NM_022333.1	IOH43130	-0.06479	0.45193	-0.07282	-0.08136	-0.03291	-0.10465	-0.11721	-0.11752	-0.12307	-0.21876	-0.39463
NM_002413.3	IOH13576	-0.0879	-0.08431	-0.07643	-0.07612	0.09226	-0.09326	-0.07678	-0.11644	-0.09799	-0.10757	-1.10566
NM_004450.1	IOH14288	0.09413	-0.48001	-0.03931	-0.04951	-0.08527	-0.04502	-0.0615	-0.0422	-0.02528	0.33165	-0.86937
BC012766.1	IOH13844	-0.09724	0.2521	-0.07024	-0.0755	-0.07045	-0.08067	-0.07742	-0.11671	-0.0904	-0.1229	-0.75991
BC015883.1	IOH10061	-0.13058	0.23825	-0.07128	-0.07885	-0.05998	-0.08786	-0.05068	-0.13003	-0.10927	-0.12714	-0.57954
BC016295.1	IOH10091	-0.03478	-0.52311	-0.08468	-0.06523	-0.47834	-0.06749	-0.24865	-0.08163	-0.12767	-0.01562	0.06502
BC015803.1	IOH10126	-0.06479	0.09671	-0.06689	-0.06397	-0.31756	-0.06539	-0.13566	-0.09441	-0.07659	-0.10072	-0.59317
NM_004865.2	IOH10084	-0.06457	0.69328	-0.06406	-0.06774	-0.12779	-0.06	-0.11657	-0.10339	-0.07038	-0.03062	-0.14891
BC018732.1	IOH14058	0.00344	-0.56496	-0.04369	-0.0361	-0.16823	-0.03184	-0.0475	-0.06531	-0.01676	0.23089	-1.25832
BC024281.1	IOH14073	0.02768	-0.64095	-0.0455	-0.0667	-0.51812	-0.04203	-0.15603	-0.11725	-0.01401	0.14318	-1.15145
NM_173700.1	IOH43271	-0.15459	0.21251	-0.08725	-0.08493	-0.42485	-0.10704	-0.20855	-0.13356	-0.14309	-0.04594	-0.57458
NM_145252.1	IOH9864	0.1197	-0.18672	-0.05142	-0.06376	-0.07302	-0.04233	-0.051	-0.08516	-0.01239	0.196	-1.0101
BC011923.1	IOH13453	0.02946	0.0679	-0.06535	-0.06438	-0.11314	-0.05192	-0.03859	-0.0645	-0.0713	0.07503	-1.09422
NM_020530.2	IOH13456	0.04791	-0.02578	-0.05994	-0.07025	-0.11765	-0.03424	-0.08028	-0.04411	-0.04875	0.19567	-0.98611
NM_022720.2	IOH12840	0.0299	-0.98948	-0.07333	-0.056	-0.44048	-0.06929	0.00088	-0.0539	-0.06692	-0.09778	-1.76887
NM_145042.1	IOH13383	-0.07768	-0.00037	-0.07385	-0.07109	-0.16533	-0.06809	-0.1538	-0.08761	-0.09293	-0.04072	-0.58035
NM_007173.3	IOH3271	-0.07412	1.14207	-0.05143	-0.07235	0.58972	-0.06929	0.03971	-0.09985	-0.07406	-0.02312	0.23066
NM_016034.2	IOH6982	-0.0919	0.63101	-0.06895	-0.07256	-0.01391	-0.07709	-0.13153	-0.11018	-0.0996	-0.09615	-0.13993
NM_025083.2	IOH9818	-0.02255	-0.51483	-0.05504	-0.04637	-0.18595	-0.04292	-0.06214	-0.07293	-0.0239	0.11155	-0.77448
BC011553.1	IOH12716	-0.07346	0.82405	-0.06123	-0.07319	0.62017	-0.07738	0.04734	-0.11318	-0.04185	-0.03845	-0.22172
NM_032306.2	IOH5568	0.20527	1.59528	0.00038	-0.05224	0.39238	-0.01986	0.17593	-0.07537	0.0946	0.41707	-0.48277
BC039269.1	IOH27269	-0.06324	0.91739	-0.07386	-0.07319	-0.06593	-0.09266	-0.05928	-0.10012	-0.07797	-0.09485	-0.41539
NM_006528.2	IOH7275	-0.01345	0.50853	-0.06792	-0.07382	-0.09123	-0.07619	-0.09046	-0.10175	-0.07636	-0.03355	-0.63071
NM_017634.1	IOH22919	0.13903	-0.06513	-0.05581	-0.06397	-0.21221	-0.03903	-0.06087	-0.07809	-0.03564	0.16047	-0.75727
NM_002358.2	IOH7559	-0.03456	-0.65524	-0.08725	-0.07612	-0.41938	-0.08008	-0.22923	-0.10366	-0.11893	0.1396	-0.99101
NM_080916.1	IOH14211	0.06768	0.36596	-0.03982	-0.0537	0.36516	-0.02645	0.12469	-0.04493	-0.00756	0.25926	-0.22374
BC013019.1	IOH14884	-0.00323	-0.52901	-0.07849	-0.06628	-0.53392	-0.06869	-0.21077	-0.05988	-0.10351	-0.01432	-0.83518
NM_002082.1		-0.08791	1.06597	-0.06896	-0.07591	0.27719	-0.07798	-0.01631	-0.10175	-0.08649	-0.10757	0.1748
NM_003516.2	IOH4867	0.07613	0.39919	-0.04653	-0.0535	0.23821	-0.01806	0.0779	-0.02725	-0.00181	0.30849	-0.33296
BC043581.1	IOH26300	0.03456	0.69771	-0.04679	-0.06481	0.35452	-0.03843	-0.02554	-0.0732	-0.03195	0.19111	0.17274
NM_004148.2	IOH28049	-0.00145	0.37084	-0.05735	-0.06376	-0.02695	-0.0639	-0.11816	-0.07347	-0.04392	0.08351	-0.07742
NM_004718.2	IOH7545	0.19505	1.39238	-0.01431	-0.03317	0.26833	-0.01296	0.20776	-0.05308	0.07734	0.3473	-0.60467
NM_018097.1	IOH12063	-0.04834	0.69022	-0.07977	-0.07005	0.35242	-0.09685	0.03747	-0.09659	-0.07981	-0.01692	-0.73889
NM_002370.2	IOH10502	-0.01123	1.17791	-0.06226	-0.07403	0.18537	-0.0654	-0.02777	-0.10719	-0.04967	-0.00746	-0.21608
NM_017812.1	IOH11162	-0.04056	1.03569	-0.06946	-0.07403	0.28058	-0.05521	-0.05864	-0.06423	-0.07268	-0.02148	-0.18749
NM_002880.1	IOH10773	-0.11414	0.28475	-0.07643	-0.0778	-0.15728	-0.08607	-0.14266	-0.1284	-0.1118	-0.09452	-0.58202
NM_001280.1	IOH2905	-0.13547	0.22351	-0.08674	-0.08095	-0.35688	-0.08816	-0.24928	-0.11644	-0.14286	-0.12746	-0.84082
BC001304.1	IOH3065	-0.01411	-0.00922	-0.06509	-0.05957	-0.26859	-0.03424	-0.16017	0.00402	-0.07521	0.11057	0.11269
BC009048.1	IOH3342	-0.10036	0.37061	-0.07565	-0.07801	0.00108	-0.07798	-0.10511	-0.12242	-0.1095	-0.15126	-0.0622
NM_014713.2	IOH3687	-0.1188	-0.20861	-0.09344	-0.08262	-0.10428	-0.10854	-0.22605	-0.14906	-0.13665	-0.26049	-0.91863
NM_005402.1	IOH26207	-0.15459	0.58429	-0.07642	-0.07885	-0.14053	-0.08038	-0.15763	-0.12378	-0.10536	-0.10692	0.15202
BC044587.1	IOH26741	-0.01901	0.0569	-0.06792	-0.0623	-0.21092	-0.05222	-0.16113	-0.07239	-0.05013	0.01829	0.21094
BC048099.1	IOH26742	-0.01456	0.22295	-0.0656	-0.069	-0.18176	-0.0564	0.06517	-0.11426	-0.03403	0.02091	-0.22525
BC040036.1	IOH26343	-0.03456	0.01993	-0.0687	-0.07026	-0.3965	-0.06959	-0.1363	-0.13302	-0.05795	-0.04594	-0.59579
BC005955.1	IOH7485	0.02212	0.27455	-0.0674	-0.06879	-0.07785	-0.14749	-0.41861	-0.11046	-0.06187	-0.42744	-0.54885
BC035217.1	IOH26791	0.09102	-0.12025	-0.04627	-0.05831	0.13528	-0.02734	0.04512	-0.03351	-0.02298	0.36197	-0.71363
BC028366.1	IOH22335	0.04568	0.83981	-0.03364	-0.06523	0.52367	-0.04412	0.02697	-0.07022	-0.00641	0.21687	0.27384
BC035492.1	IOH25729	-0.12636	0.25436	-0.07591	-0.0778	-0.08349	-0.08158	-0.0806	-0.12595	-0.10351	-0.09354	-0.4663
XM_374188.3	IOH44541	-0.03056	0.37538	-0.06019	-0.06271	-0.05595	-0.03394	-0.07042	-0.02753	-0.06256	0.1471	-0.27657
XM_379667.1	IOH43133	-0.10747	0.1609	-0.08958	-0.08723	-0.17596	-0.11604	-0.1869	-0.11018	-0.13757	-0.15811	-0.88872
NM_138640.1	IOH40942	-0.05635	-1.11821	-0.06843	-0.0623	-0.46577	-0.07019	-0.21396	-0.10991	-0.1401	-0.11605	-1.28049
NM_172014.1	IOH44426	0.02478	-0.27076	-0.06664	-0.06544	-0.1605	-0.05521	-0.08665	-0.06831	-0.06072	0.03492	-0.68678
BC000691.1	IOH4341	-0.03901	-0.87821	-0.0821	-0.07004	-0.45901	-0.08158	-0.13885	-0.08408	-0.05842	-0.18517	-1.13272
NM_012117.1	IOH3162	0.11503	-0.47184	-0.05117	-0.05475	-0.26505	-0.04353	0.04543	-0.11018	0.02281	0.07536	-0.89243
NM_025133.3	IOH44015	0.02901	0.14877	-0.06483	-0.06334	-0.0843	-0.0564	-0.0144	-0.10991	-0.03748	0.14677	-0.75688
NM_002346.1	IOH42082	-0.00477	0.77789	-0.06998	-0.0669	0.18231	-0.05282	-0.00772	-0.11698	-0.05243	0.06557	-0.10472
BC019247.1	IOH11023	-0.08502	-0.23934	-0.08416	-0.07131	-0.11668	-0.03034	-0.14871	-0.0365	-0.05957	0.19307	-0.8977
NM_014214.1	IOH13690	0.01234	-0.69097	-0.05426	-0.05224	0.20325	-0.05012	-0.08347	-0.05009	-0.02966	0.15394	-0.40416
NM_015343.1	IOH12711	-0.09057	0.76088	-0.06612	-0.07193	0.15509	-0.06929	-0.04114	-0.09196	-0.07521	-0.06192	-0.18753
BC012885.1	IOH10554	-0.0879	0.02016	-0.07102	-0.08136	0.17861	-0.10135	-0.03445	-0.12079	-0.11686	-0.17539	-0.55405
BC037311.1	IOH27689	-0.02701	-0.07206	-0.07359	-0.06649	-0.13891	-0.05281	-0.13503	-0.07401	-0.0904	-0.10855	-0.45632
BC042848.1	IOH27665	-0.08768	0.9538	-0.07642	-0.07151	-0.33046	-0.07049	-0.14108	-0.11181	-0.09017	-0.12289	-0.22384
NM_002884.1	IOH14475	-0.01389	-0.53774	-0.0803	-0.0667	-0.42823	-0.05671	-0.20982	-0.07511	-0.0904	-0.01953	-0.46567
BC024004.1	IOH11309	0.0588	-0.31329	-0.0589	-0.05936	-0.13617	-0.04742	-0.10416	-0.04166	-0.04484	0.13014	-0.27743
NM_014420.2	IOH35309	-0.01523	0.26842	-0.06663	-0.07047	-0.26375	-0.0615	-0.11434	-0.12949	-0.04714	0.01634	-0.30826
NM_025057.1	IOH35314	0.02879	-0.75516	-0.0674	-0.069	-0.59255	-0.07168	-0.23433	-0.13574	-0.08235	0.05905	-1.76543
NM_002169.1	IOH35227	-0.06079	0.54822	-0.07385	-0.07466	0.0399	-0.06689	-0.09556	-0.11155	-0.08281	-0.03583	-0.14418
NM_022573.1	IOH35467	-0.02412	-1.14236	-0.07128	-0.06564	-0.25619	-0.05071	-0.09015	-0.08516	-0.05772	-0.09876	-2.07941
NM_006749.2	IOH11684	-0.18504	-0.22414	-0.09215	-0.08178	0.07519	-0.10255	-0.14425	-0.13792	-0.10788	-0.21941	-1.28976
NM_145261.2	IOH9879	-0.1088	-0.20373	-0.09035	-0.08346	0.01203	-0.10345	-0.07551	-0.13084	-0.12606	-0.18876	0.32064
BC021861.1	IOH11917	0.01234	1.41166	-0.04988	-0.06271	0.62451	-0.04502	0.04607	-0.08191	-0.0476	0.00623	0.84203
NM_022091.2	IOH27060	0.00522	1.21466	-0.03519	-0.05098	0.74082	-0.03723	0.0222	-0.05091	-0.04323	-0.00649	0.79314
BC036422.1	IOH27623	-0.07858	0.3384	-0.07849	-0.07235	-0.38377	-0.0612	-0.19072	-0.05907	-0.10927	-0.0867	-0.37172
BC055314.1	IOH29446	0.09613	-0.56586	-0.07462	-0.05726	0.0296	-0.02405	-0.07519	-0.00767	-0.03932	0.18133	-0.46658
BC051300.1	IOH29358	-0.03923	0.78356	-0.07075	-0.07361	0.05182	-0.07828	-0.13216	-0.08408	-0.08396	-0.10757	0.34326
BC014889.1	IOH10017	-0.11702	0.04953	-0.08493	-0.07591	-0.25989	-0.08727	-0.07042	-0.13384	-0.10213	-0.10659	-0.7012
BC007009.1	IOH7191	0.07035	-0.20191	-0.05555	-0.06083	-0.26665	-0.04742	-0.05005	-0.10066	-0.02045	0.211	-0.92354
NM_002539.1	IOH14694	0.02767	-0.08748	-0.08648	-0.06565	-0.30322	-0.06479	-0.16335	-0.09223	-0.06992	0.1272	0.01697
BC012575.1	IOH12167	0.00856	-0.90748	-0.07745	-0.06879	-0.17822	-0.08067	-0.01791	-0.06749	-0.04	0.14742	-1.54157
NM_171998.1	IOH9931	0.04056	-0.77331	-0.05787	-0.06565	-0.18596	-0.05761	-0.07583	-0.04383	-0.07475	0.196	-1.08289
BC035314.1	IOH22146	-0.02433	1.32116	-0.04781	-0.06271	0.66077	-0.06599	-0.02618	-0.08707	-0.02919	0.18459	0.3613
BC016754.1	IOH13535	-0.01989	0.64803	-0.06612	-0.06376	0.38594	-0.08937	0.02538	-0.07511	-0.0552	0.02221	-0.24273
NM_016370.1	IOH42108	-0.23327	-0.59196	-0.11277	-0.09582	-0.58643	-0.10794	-0.29798	-0.15749	-0.19647	-0.13105	0.76031
NM_001012337.1	IOH42173	-0.19215	-0.67327	-0.11406	-0.09289	-0.61591	-0.08816	-0.31644	-0.14825	-0.18152	-0.04268	-0.45224
BC023569.1	IOH27860	0.08235	-1.245	-0.06483	-0.0558	-0.33754	-0.05581	-0.09588	-0.08462	-0.04507	-0.00876	-2.02618
BC053373.1	IOH28997	-0.03212	-0.05425	-0.05813	-0.06166	0.03797	-0.04652	-0.04496	-0.07647	-0.04507	0.12035	-0.34335
NM_018201.2	IOH41097	-0.17437	-0.70196	-0.07437	-0.07801	-0.49268	-0.08187	-0.23019	-0.10964	-0.09707	-0.06061	0.6911
BC030155.1	IOH23095	0.00634	1.3647	-0.04034	-0.06229	0.68461	-0.05192	-0.03222	-0.05227	-0.04806	0.11579	0.32195
NM_139162.2	IOH12829	-0.09191	0.78368	-0.079	-0.08073	0.20938	-0.08457	-0.12007	-0.11072	-0.09845	-0.15582	-0.45433
NM_003764.2	IOH27407	-0.09968	0.15829	-0.08184	-0.08178	0.11078	-0.09595	-0.15571	-0.12079	-0.11042	-0.15615	-0.51056
BC005305.1	IOH7363	-0.05812	0.60652	-0.07359	-0.07675	0.49951	-0.08308	-0.08442	-0.11698	-0.08994	-0.07659	-0.2311
NM_032514.2	IOH10043	-0.09813	1.14683	-0.06328	-0.07068	0.59552	-0.08816	-0.04018	-0.09876	-0.06141	0.03884	0.65101
BC009077.1	IOH9817	-0.1926	-0.24739	-0.09267	-0.091	-0.49574	-0.11543	-0.29575	-0.14553	-0.15989	-0.26929	-0.62209
NM_133490.2	IOH6166	-0.09724	0.73717	-0.07128	-0.07151	0.09355	-0.08966	-0.09556	-0.09305	-0.07545	-0.0492	-0.42333
NM_144671.2	IOH22844	-0.00322	-0.58242	-0.06406	-0.05915	-0.18579	-0.03034	-0.13853	-0.04411	3e-05	0.07536	-0.73147
NM_001397.1	IOH42625	-0.12858	-0.00355	-0.08055	-0.0778	-0.38925	-0.08397	-0.19105	-0.09985	-0.08625	-0.16202	-0.38885
BC070364.1	IOH62867	-0.13103	0.61774	-0.07308	-0.07801	0.06986	-0.08427	-0.11529	-0.12079	-0.095	-0.09126	-0.57625
NM_019854.3	IOH60863	0.06168	0.48154	-0.04781	-0.06145	0.0834	-0.02884	-0.08028	-0.00333	-0.03725	0.26415	0.24926
BC069675.1	IOH61914	0.00923	-0.14521	-0.06637	-0.06795	-0.26553	-0.03843	-0.17608	-0.02834	-0.08281	0.08872	-0.51275
BC022073.1	IOH62089	0.07991	-0.98857	-0.06637	-0.06501	-0.19336	-0.03724	-0.14489	-0.03188	-0.03472	0.21166	-0.9968
BC014315.1	IOH13047	-0.17837	-0.81595	-0.08364	-0.08912	-0.69291	-0.09566	-0.33204	-0.09278	-0.17485	-0.20735	-1.06359
NM_138784.1	IOH13439	-0.09435	0.66164	-0.08158	-0.08178	-0.04451	-0.08247	-0.1449	-0.1129	-0.09868	-0.12713	-0.06431
NM_020367.2	IOH13091	-0.03167	0.92193	-0.06302	-0.0734	0.33036	-0.08188	-0.04336	-0.08353	-0.06854	0.28339	0.4972
BC014974.1	IOH12832	-0.06413	0.2116	-0.07772	-0.07193	-0.11926	-0.07558	-0.11052	-0.09196	-0.05865	-0.0091	-0.38778
NM_005621.1	IOH40815	-0.02056	-0.41275	-0.07154	-0.06439	-0.25603	-0.05521	-0.15349	-0.08979	-0.06141	0.12133	-0.47668
BC003160.1	IOH5120	-0.039	0.9665	-0.04627	-0.06816	0.76145	-0.06809	0.05275	-0.06967	-0.02781	0.08546	-0.2504
NM_016422.2	IOH11058	-0.10169	0.35065	-0.07488	-0.08116	-0.4611	-0.09866	-0.10956	-0.12704	-0.12745	-0.17963	-0.3707
NM_145183.1	IOH5614	-0.07858	0.14991	-0.05607	-0.07445	0.30233	-0.07768	0.01933	-0.11643	-0.07314	-0.02801	-0.57923
NM_018431.3	IOH42147	-0.06657	0.01051	-0.05452	-0.0755	0.56942	-0.08247	0.17593	-0.08571	-0.069	-0.04203	-0.59764
NM_152721.2	IOH42262	-0.08013	0.84559	-0.07386	-0.07822	0.07695	-0.07289	-0.06946	-0.07783	-0.10236	-0.06127	-0.12112
NM_172175.1	IOH42096	-0.04679	0.66493	-0.05994	-0.07068	0.3339	-0.07019	-0.07265	-0.0819	-0.08488	-0.06811	0.25801
NM_198483.1	IOH42754	0.02123	-0.32826	-0.04576	-0.06251	0.01735	-0.02705	-0.09302	0.00511	-0.04392	0.13666	-0.45874
BC034236.1	IOH21619	0.04501	-0.59139	-0.0638	-0.05579	-0.31095	-0.01806	-0.20473	-0.04819	-0.07843	-0.01822	-0.8315
NM_005092.2	IOH34742	-0.03011	0.42868	-0.06843	-0.07487	0.33085	-0.08307	-0.11116	-0.09441	-0.07636	-0.42809	-0.0405
NM_005142.2	IOH26056	-0.04945	0.7957	-0.07437	-0.07193	0.29734	-0.08697	-0.01822	-0.0471	-0.06141	0.00395	-0.1176
NM_018376.2	IOH7251	-0.05768	0.87827	-0.0674	-0.07466	0.55476	-0.08876	0.03907	-0.06912	-0.05749	0.02547	-0.40486
NM_153378.1	IOH45483	0.06302	0.43696	0.03621	0.09885	0.37756	0.07453	0.05785	0.02822	0.05157	0.19698	-0.28859
NM_004058.2	IOH45954	-0.10769	-0.61521	-0.09035	-0.08346	-0.50943	-0.07708	-0.28557	-0.09931	-0.13411	-0.1017	-0.21138
NM_181462.1	IOH45485	-0.02878	-1.26293	-0.07488	-0.07822	-0.50056	-0.06359	-0.23688	-0.08516	-0.09615	-0.04953	-1.57844
NM_017828.2	IOH45931	-0.01323	1.39204	-0.04627	-0.06858	0.43958	-0.0633	0.03652	-0.05797	-0.03495	0.05514	0.39101
thyroglobulin		-0.25572	-0.42194	-0.11019	-0.09394	-0.70757	-0.11064	-0.41702	-0.11616	-0.18727	-0.2693	-0.60065
P2228		-0.03123	-0.2753	-0.04833	-0.07717	-0.0305	-0.04143	-0.09652	-0.01012	-0.09638	0.13047	-0.05812
PV4215		-0.05235	0.47972	-0.06689	-0.07277	1.23522	-0.05132	-0.13853	-0.03813	-0.06348	0.03818	0.24449
PV3293		-0.06723	0.70949	-0.08339	-0.08031	-0.22446	-0.06719	-0.19518	-0.08272	-0.12376	-0.08116	0.79157
P2227		0.01123	-0.51426	-0.07746	-0.07026	-0.27616	-0.05671	-0.2286	-0.09224	-0.06209	0.81292	-0.56241
PV3503		-0.01056	1.33828	-0.06792	-0.06921	0.19697	-0.0567	0.01775	-0.02398	-0.04806	0.16829	0.57835
PV4678		-0.19949	0.18223	-0.10298	-0.08849	-0.05627	-0.11304	-0.21778	-0.11752	-0.1325	-0.21387	-0.60799
PV4398		-0.0988	0.76212	-0.08004	-0.0734	0.01107	-0.05312	-0.09747	-0.05254	-0.09822	-0.00192	0.55586
NM_017692.1	IOH4894	-0.08524	0.09024	-0.07024	-0.08723	0.24466	-0.08817	0.05721	-0.12051	-0.08096	-0.0955	-0.93978
NM_173547.2	IOH11612	-0.11858	-0.48444	-0.06071	-0.0843	0.29153	-0.08667	0.09381	-0.11453	-0.07636	-0.11638	-1.21854
BC000557.1	IOH4154	-0.08435	-0.18173	-0.08828	-0.0866	-0.13021	-0.11334	-0.16462	-0.10529	-0.14838	-0.25919	-1.17051
NM_006466.1	IOH14273	-0.23439	-1.09711	-0.10272	-0.09603	-0.64555	-0.13011	-0.31644	-0.15369	-0.16587	-0.34266	-2.01709
NM_001641.2	IOH5081	0.06968	-0.39132	-0.05813	-0.05685	0.26109	-0.01596	-0.0039	-0.00496	0.03869	-0.01398	-0.3141
NM_005740.1	IOH4940	0.05568	-0.12139	-0.0656	-0.06439	0.18118	-0.02405	0.03811	-0.01067	0.00441	-0.04985	0.11488
NM_019070.1	IOH5264	0.04657	-0.96872	-0.07128	-0.06649	-0.15486	-0.01896	-0.04782	-0.04221	-0.00917	-0.01496	-1.18432
NM_001696.2	IOH5034	-0.01323	-0.38701	-0.06586	-0.06984	-0.11685	-0.05491	-0.09524	-0.06939	-0.04231	0.18329	-0.28585
BC011916.1	IOH12850	0.05701	0.56909	-0.08055	-0.0757	0.21066	-0.08038	-0.17704	-0.11073	-0.11778	-0.17604	-0.18523
NM_003978.2	IOH3303	0.03768	0.13755	-0.07075	-0.06104	0.25577	-0.04113	0.00374	-0.00224	-0.00112	0.09655	-0.07197
NM_005793.3	IOH3852	0.09146	0.41246	-0.04524	-0.04029	0.37321	0.00112	0.09541	0.03202	0.01936	0.15948	0.14228
NM_002135.3	IOH10133	0.12703	0.89335	-0.03338	-0.05789	1.21138	0.00771	0.14951	0.00075	0.07872	0.22143	0.35711
BC063110.1	IOH40721	0.00434	0.88882	-0.05633	-0.0757	0.12609	-0.0579	-0.07964	-0.09223	-0.0782	0.04666	0.12021
NM_033185.2	IOH40389	0.04434	-0.20997	-0.06535	-0.07256	-0.27923	-0.04442	-0.206	-0.03922	-0.08672	0.13861	-0.36913
BC040529.1	IOH27481	-0.02234	1.01652	-0.05349	-0.07738	0.78513	-0.07379	0.2399	-0.07511	-0.06463	-0.03322	0.01619
NM_174899.3	IOH25862	-0.04457	0.8262	-0.05013	-0.07822	0.80559	-0.0651	0.00724	-0.07511	-0.06923	-0.00322	0.77504
NM_002686.2	IOH27402	0.12503	-0.42398	-0.0254	-0.06166	0.22951	-0.01206	-0.02109	0.0119	0.01545	0.08123	-0.12483
BC041009.2	IOH25834	0.03123	-0.85996	-0.08493	-0.07361	-0.34689	-0.04412	-0.17163	-0.06341	-0.05657	-0.16626	-1.20083
BC036075.1	IOH27252	-0.01189	-0.6988	-0.07101	-0.06732	0.02251	-0.05281	-0.03954	-0.00142	0.0044	0.12786	-0.33194
NM_002061.1	IOH25898	0.02878	-0.21893	-0.07024	-0.05244	0.16073	-0.04772	0.07248	0.01951	0.03846	0.0633	-0.71477
BC064834.1	IOH40742	-0.1128	0.26003	-0.08364	-0.0822	0.02557	-0.08966	-0.15317	-0.09006	-0.09914	-0.08539	-0.39412
NM_173518.2	IOH40744	-0.04812	0.58746	-0.06019	-0.0778	0.61001	-0.07828	0.13742	-0.09795	-0.05933	0.02482	-0.57095
BC001105.1	IOH3794	-0.21638	-0.73418	-0.09756	-0.08996	-0.63718	-0.10075	-0.30339	-0.1216	-0.16012	-0.26832	-0.14086
BC025389.1	IOH11380	-0.06768	0.81656	-0.05838	-0.07906	0.30072	-0.08487	0.04416	-0.08163	-0.07061	-0.04594	-0.23483
NM_004952.3	IOH11980	-0.02234	0.91229	-0.06509	-0.07696	0.13898	-0.07828	-0.06723	-0.08544	-0.07751	-0.05376	-0.14141
BC000412.1	IOH3631	-0.14414	-0.60647	-0.08158	-0.08618	-0.41792	-0.08097	-0.18181	-0.12922	-0.10903	-0.13691	-0.7093
NM_005400.1		-0.03879	0.96503	-0.05993	-0.0799	0.56475	-0.07588	0.02252	-0.08924	-0.06739	-0.03355	0.16924
BC008838.1		-0.04301	0.74137	-0.06174	-0.08074	0.59617	-0.06809	-0.02681	-0.08055	-0.07935	-0.06778	0.65912
NM_018649.1	IOH10067	0.07324	-0.6879	-0.04137	-0.04259	-0.25635	-0.02135	-0.17545	-0.03541	-0.05589	0.12557	-0.80666
NM_018014.2	IOH12520	0.01611	-0.79713	-0.07514	-0.07403	-0.20818	-0.07049	-0.17068	-0.0558	-0.07199	0.11612	-0.86906
NM_017841.1	IOH5201	-0.07079	0.68421	-0.0705	-0.07717	0.08469	-0.08188	-0.0841	-0.06477	-0.06601	-0.01138	0.17608
NM_017510.1	IOH3866	-0.10413	0.23508	-0.07591	-0.08136	-0.88897	-0.08636	-0.09683	-0.07511	-0.0828	-0.03779	-0.49803
BC014194.1	IOH12800	-0.00233	1.03444	-0.05607	-0.06544	0.71972	-0.0648	0.16034	-0.08326	-0.03426	0.0033	-0.15674
NM_021245.2	IOH11059	-0.10013	0.3858	-0.07746	-0.07947	-0.09767	-0.07588	-0.12994	-0.09468	-0.0904	-0.11148	-0.0383
BC012472.1	IOH11069	-0.09524	0.42199	-0.07128	-0.08052	-0.06449	-0.07438	-0.16463	-0.08217	-0.10006	-0.11572	0.09209
BC002794.1	IOH5309	-0.00833	0.46055	-0.05942	-0.07697	0.47535	-0.07049	0.16192	-0.0906	-0.05634	-0.03388	-0.48682
BC036092.1	IOH27277	0.01523	2.69202	-0.04112	-0.07277	1.30595	-0.0606	0.47925	-0.0588	-0.01194	0.08155	0.3654
NM_198173.1	IOH44757	-0.04657	-0.24366	-0.06715	-0.07403	-0.19417	-0.04442	-0.1815	-0.03324	-0.09316	-0.01985	0.72938
NM_145641.1	IOH44125	-0.07546	0.24053	-0.06535	-0.08074	0.66882	-0.06869	0.03653	-0.09659	-0.07452	0.03721	0.03962
NM_144620.1	IOH13940	-0.07791	0.37707	-0.06689	-0.07717	0.2548	-0.07109	-0.11466	-0.06233	-0.09615	0.00101	0.46384
BC028227.1	IOH21543	-0.06079	-0.70583	-0.08236	-0.08115	-0.35494	-0.08816	-0.21141	-0.05336	-0.10835	0.09232	-0.3676
NM_031950.1	IOH10917	0.03724	-0.74813	-0.06199	-0.0711	-0.24105	-0.04532	-0.07009	-0.05363	-0.03241	0.15916	-0.62472
BC006306.1	IOH6404	-0.04168	-0.02624	-0.07875	-0.08116	0.29347	-0.10405	0.03175	-0.07891	-0.12261	-0.14409	0.24634
NM_016475.2	IOH14293	-0.03434	0.42868	-0.06457	-0.0646	0.31167	-0.07289	0.04066	-0.06722	-0.05865	0.00036	-0.48708
NM_013257.3	IOH41642	-0.05323	0.58349	-0.07128	-0.07885	0.21743	-0.06809	-0.04972	-0.10393	-0.07337	-0.07235	-0.12091
BC006769.1	IOH3146	-0.00611	-1.14554	-0.06251	-0.06377	-0.30967	-0.03184	-0.09652	0.00374	-0.04139	-0.09062	-1.73325
BC004301.1	IOH5532	-0.09168	0.25923	-0.07153	-0.0778	-0.01519	-0.08637	-0.13726	-0.10039	-0.0996	-0.12517	-0.38645
BC008825.2	IOH6387	-0.13281	0.91739	-0.08493	-0.08367	0.15637	-0.09206	-0.0962	-0.09523	-0.11548	-0.19006	0.30706
NM_145230.1	IOH50139	0.17482	0.72549	-0.06354	-0.05182	1.07945	0.00891	0.13423	0.02224	0.0946	0.15394	0.67613
NM_133430.1	IOH50108	0.11769	-1.30841	-0.06174	-0.06145	-0.1816	-0.04262	-0.07996	-0.0316	-0.0216	0.0633	-1.70838
NM_201592.1	IOH41375	-0.14236	-0.41106	-0.10427	-0.08367	-0.30436	-0.09536	-0.19709	-0.12351	-0.12238	-0.18191	0.02493
NM_001009551.1	IOH50086	0.15859	1.01414	-0.03571	-0.05559	1.37006	-0.03034	0.08077	0.01734	0.07067	0.28665	1.03142
XM_209104.1	IOH42412	-0.07657	0.29757	-0.07514	-0.07927	0.39528	-0.09746	0.07886	-0.0732	-0.05749	-0.01464	0.1236
NM_021814.3	IOH41608	-0.11525	-0.11901	-0.08184	-0.08011	-0.18402	-0.07168	-0.15953	-0.06015	-0.08396	-0.10137	-0.4997
NM_052988.2	IOH41508	-0.1048	0.10885	-0.08416	-0.08325	-0.35719	-0.09057	-0.23051	-0.12188	-0.12468	-0.15582	0.51909
NM_003409.2	IOH41226	0.0948	-1.15178	-0.06638	-0.06921	-0.19755	-0.01896	-0.13121	-0.04411	0.02833	0.13405	-1.7755
BC093020.1	IOH62682	-0.10969	-0.88241	-0.04602	-0.06041	-0.56436	-0.03753	-0.30849	-0.10067	-0.06715	0.04438	-1.36332
BC070267.1	IOH40812	-0.02544	0.58679	-0.05942	-0.07487	0.36983	-0.09716	-0.00931	-0.11888	-0.10903	-0.10756	-0.45334
NP_065923.1		-0.32351	-1.35229	-0.1272	-0.10546	-0.88913	-0.14779	-0.41861	-0.19012	-0.23651	-0.42776	-2.31675
PHE0023		0.04501	1.03637	0.06637	0.01084	2.22032	0.00711	0.0604	-0.01067	0.02443	0.25045	0.64207
BC031053.1	IOH22523	0.62158	1.34792	0.58263	0.61812	1.09668	0.73069	0.66098	0.34117	0.57597	0.59445	0.72129
NM_032630.2	IOH4256	-0.1228	-0.55873	-0.06612	-0.06586	-0.49928	-0.02405	-0.2165	-0.06668	-0.05151	-0.09452	0.51713
NM_032316.1	IOH6534	0.03857	0.79922	0.05451	0.06554	0.34985	0.13175	0.06739	0.00836	0.04444	0.08514	1.0035
NM_032846.2	IOH13473	-0.01167	-0.68212	-0.03029	-0.056	-0.24153	0.00681	-0.185	-0.04655	0.00785	0.27524	-0.37825
BC000208.1	IOH4373	-0.06923	-0.2711	-0.05607	-0.05936	-0.12409	-0.01896	-0.08729	-0.06667	0.00532	0.08221	1.10444
BC008095.1	IOH3312	-0.08391	-0.44588	-0.05375	-0.05035	-0.18032	-0.03363	-0.08633	-0.04819	0.01913	0.06003	-0.30036
BC008686.1	IOH3381	-0.08391	-0.83228	-0.08725	-0.069	-0.6346	-0.06899	-0.29129	-0.10882	-0.11019	-0.06029	-1.11619
NM_004832.1	IOH4381	-0.06902	-0.68382	-0.06535	-0.06125	-0.43565	-0.07678	-0.23274	-0.11399	-0.0973	-0.01236	-0.6622
NM_181555.1	IOH45913	-0.15215	-0.25545	-0.08339	-0.07655	-0.38072	-0.07709	-0.24483	-0.12079	-0.09063	-0.163	-0.60067
NM_182513.1	IOH44731	-0.0748	0.57488	-0.07797	-0.07423	0.08711	-0.07439	-0.08569	-0.12187	-0.05703	-0.05115	-0.27423
NM_015607.2	IOH41553	-0.08524	0.84526	-0.06225	-0.07047	0.19939	-0.06989	-0.08156	-0.10339	-0.0285	0.06721	0.2069
NM_139249.2	IOH36785	-0.03501	0.74182	-0.05426	-0.06334	0.5037	-0.04712	0.03971	-0.10556	-0.02045	0.02188	-0.1194
NM_001283.2	IOH42182	-0.15303	0.3105	-0.08597	-0.07193	-0.07512	-0.07348	-0.18213	-0.12867	-0.09155	-0.18648	0.57036
XM_371769.2	IOH43123	-0.09902	0.86942	-0.07539	-0.06775	0.10788	-0.04922	-0.04655	-0.10611	-0.05427	0.26676	0.92546
NM_201403.1	IOH42184	0.00745	-0.73508	-0.02669	0.00791	0.23338	-0.00338	0.04671	-0.02481	0.07251	0.7063	-1.43172
XM_371664.3	IOH43574	-0.08724	0.06847	-0.08288	-0.0822	0.0196	-0.09476	-0.04114	-0.12812	-0.11272	-0.20735	-0.61971
BC010889.1	IOH12754	-0.16325	-0.48693	-0.08571	-0.0755	-0.42615	-0.09476	-0.26902	-0.142	-0.15621	-0.16072	-0.62467
NM_015646.1	IOH2916	-0.05923	-0.46096	-0.08519	-0.06565	-0.48381	-0.0621	-0.2808	-0.09251	-0.12905	-0.03322	-0.26796
BC007340.2	IOH62790	-0.12969	0.16623	-0.09061	-0.08535	-0.32481	-0.10854	-0.20727	-0.1458	-0.15781	-0.23147	-0.54062
NM_020980.2	IOH14443	-0.11614	0.35031	-0.06998	-0.07528	-0.12007	-0.05821	-0.14394	-0.10121	-0.06877	-0.10268	-0.30431
BC007724.1	IOH6498	-0.12369	-0.67554	-0.0772	-0.07424	-0.60479	-0.04952	-0.25343	-0.10257	-0.08948	0.10373	-0.49463
NM_001269.2	IOH6933	-0.15881	0.70497	-0.079	-0.07864	0.18505	-0.08158	-0.16813	-0.11861	-0.07682	-0.15746	0.90487
NM_001790.2	IOH14569	-0.12548	0.21909	-0.07745	-0.07151	-0.04854	-0.05311	-0.19709	-0.10936	-0.07475	-0.09062	0.25352
NM_000602.1	IOH9882	-0.08102	-0.25011	-0.06482	-0.06209	-0.17564	0.02928	-0.18786	-0.07129	-0.01746	0.09166	0.82072
BC070299.1	IOH62888	-0.08657	-0.09995	-0.08442	-0.08367	-0.03693	-0.10854	-0.02586	-0.13166	-0.13757	-0.17702	-0.5219
NM_000754.2	IOH14417	-0.21415	0.00326	-0.0937	-0.05726	-0.28761	-0.08427	-0.23624	-0.13873	-0.13665	-0.2556	0.12429
BC016789.1	IOH13602	-0.07057	-0.00242	-0.05994	-0.05182	-0.22719	-0.01326	-0.19327	-0.01529	-0.04484	0.09231	0.84697
BC009771.1	IOH12849	-0.11436	-0.52923	-0.07566	-0.05957	-0.41825	-0.0621	-0.16781	-0.10528	-0.05427	-0.07692	-0.92777
NM_025218.2	IOH43182	-0.27194	-1.09212	-0.11483	-0.09666	-0.65216	-0.12262	-0.29417	-0.16646	-0.18175	-0.32473	-2.1288
XM_379657.2	IOH43323	-0.06434	0.9631	-0.07101	-0.07612	0.31715	-0.0639	-0.04941	-0.10964	-0.0568	-0.07691	0.21327
NM_015415.1	IOH41193	-0.08591	0.35836	-0.08699	-0.07822	0.06004	-0.07588	-0.21842	-0.1129	-0.09016	-0.16268	-0.21509
BC005958.1	IOH62812	-0.32152	-1.2982	-0.12515	-0.1042	-0.77249	-0.14479	-0.38264	-0.18849	-0.22132	-0.40266	-2.23398
BC067773.1	IOH40125	-0.14948	-0.01013	-0.06792	-0.07256	0.73519	-0.07049	-0.25916	-0.108	-0.09178	-0.133	0.18303
BC039318.1	IOH40224	-0.08213	0.34827	-0.07591	-0.06921	-0.14391	-0.03663	-0.192	-0.09468	-0.06163	-0.0391	0.55303
BC066340.1	IOH40104	-0.08235	-1.05084	-0.06921	-0.05957	-0.38942	1.04888	-0.12548	-0.0868	-0.01125	0.06427	-1.8944
NM_016433.3	IOH57161	-0.21149	-0.8358	-0.07823	-0.09016	-0.55502	-0.07019	-0.28016	-0.12188	-0.11663	0.02156	-0.61786
NM_080832.1	IOH40754	-0.13059	0.9479	-0.07642	-0.05957	0.30507	-0.05851	-0.18723	-0.09849	-0.09246	-0.15224	1.01475
BC036804.1	IOH56311	-0.16726	0.0366	-0.0888	-0.08912	-0.28695	-0.11483	-0.22924	-0.13819	-0.14424	-0.18712	-0.4471
NM_152295.3	IOH40824	-0.06502	-0.22562	-0.06612	-0.06062	-0.04661	-0.04383	-0.15158	-0.08516	-0.03034	0.01797	0.45275
NM_152260.1	IOH40870	-0.01434	-1.14044	-0.09343	-0.07717	-0.6499	-0.0579	-0.27793	-0.05309	-0.06118	0.02449	-1.7047
NM_207430.1	IOH59509	-0.01145	-0.70219	-0.07462	-0.06795	-0.37765	-0.02255	-0.1799	-0.06967	-0.03748	0.04177	-0.85963
NM_198219.1	IOH59467	-0.08279	-1.29582	-0.09318	-0.07256	-0.61027	-0.08128	-0.25661	-0.14091	-0.08166	-0.21158	-2.21551
BC029799.1	IOH22727	-0.1986	-1.14668	-0.09602	-0.08661	-0.74784	-0.08667	-0.18213	-0.12404	-0.09063	-0.20343	-1.6574
NM_015471.2	IOH59202	-0.13525	0.50184	-0.07772	-0.07235	-0.19111	-0.07139	-0.20727	-0.10175	-0.0881	-0.10561	0.68397
NM_144578.1	IOH12842	-0.08346	0.007	-0.07849	-0.05685	-0.19223	-0.02226	-0.15953	-0.07674	-0.02712	-0.16365	0.92493
NM_032641.1	IOH4981	-0.08169	-0.51177	-0.06431	-0.05894	-0.29533	-0.02525	-0.21937	-0.0887	-0.06279	-0.02344	0.11047
NM_019895.1	IOH11450	-0.17214	0.61468	-0.07952	-0.07927	-0.31805	-0.0555	-0.11307	-0.14988	-0.13642	-0.20506	0.42752
NM_015399.1	IOH12808	-0.17192	-0.06933	-0.08442	-0.06816	-0.39264	-0.04592	-0.27634	-0.11154	-0.09983	-0.14702	0.56973
NM_001861.2	IOH6832	-0.08902	0.35712	-0.08545	-0.08157	0.16491	-0.07229	-0.17927	-0.12215	-0.08786	-0.148	0.22925
BC001351.1	IOH3711	-0.24083	-0.70366	-0.10994	-0.09205	-0.51604	-0.09566	-0.33363	-0.1594	-0.18083	-0.24615	-0.67698
NM_002150.1	IOH14718	0.0848	-0.1553	-0.05452	-0.05119	-0.19014	-0.01236	-0.18277	-0.0626	0.01959	0.0483	0.29027
NM_004374.2	IOH4367	-0.0599	0.73592	-0.06946	-0.07361	0.1886	-0.05671	-0.044	-0.11372	-0.04829	-0.03322	0.11473
NM_015039.2	IOH41247	-0.05524	-0.65887	-0.08158	-0.07256	-0.34302	-0.04352	-0.23719	-0.09876	-0.0621	-0.03877	-0.07414
NM_032988.1	IOH41250	-0.09502	-0.74325	-0.0888	-0.07822	-0.56485	-0.07109	-0.2792	-0.1129	-0.10075	0.28274	-0.50453
NM_206855.1	IOH41478	-0.12458	-0.87108	-0.08261	-0.07465	-0.61028	-0.0627	-0.22701	-0.09523	-0.08235	-0.11279	-0.4532
XM_293034.2	IOH41557	0.00011	-1.03836	-0.08158	-0.07885	-0.50846	-0.0624	-0.19868	-0.11698	-0.07268	-0.01431	-1.31505
BC017941.1	IOH13654	-0.13281	-0.36013	-0.09035	-0.0757	-0.57467	-0.08338	-0.31454	-0.13166	-0.15966	-0.1705	-0.04752
BC026251.1	IOH13720	-0.12058	1.30449	-0.06019	-0.05496	-0.15599	-0.04921	-0.19009	-0.11236	-0.10421	-0.03094	0.99012
BC002751.1	IOH5335	-0.17325	0.1549	-0.0919	-0.08115	-0.06545	-0.09626	-0.17577	-0.12514	-0.11962	-0.2631	-0.53363
BC025963.1	IOH14668	-0.17593	0.62569	-0.06612	-0.07047	-0.09429	-0.0651	-0.14808	-0.12269	-0.08165	-0.17311	0.63991
BC095489.1	IOH63168	1.9203	1.029	1.52727	1.53322	1.45625	1.48243	1.217	1.25014	1.59485	1.46571	0.71254
BC071890.1	IOH63068	0.09191	-0.73667	0.03105	0.05275	-0.26794	0.07393	-0.06406	0.02686	0.08563	-0.03942	-0.75053
BC069020.1	IOH62997	3.44619	1.24233	3.38795	3.90535	2.74436	4.20594	2.81632	3.29291	3.46072	3.42701	-0.70627
BC078663.1	IOH63026	-0.13236	0.69759	-0.05968	-0.07759	0.60422	-0.05341	0.06898	-0.12759	-0.0522	0.09525	-0.24047
BC021101.1	IOH12547	-0.0519	0.89698	-0.05865	-0.05517	0.67397	-0.0582	-0.07741	-0.10801	-0.06141	0.1546	0.75383
NM_020531.2	IOH5450	-0.06901	-0.28403	-0.08339	-0.0801	-0.50395	-0.07319	-0.25883	-0.08	-0.1065	-0.0805	0.30035
NM_032775.1	IOH12694	-0.12703	0.39341	-0.07643	-0.07612	0.00221	-0.06839	-0.11816	-0.12188	-0.08073	-0.11246	0.225
NM_002708.1	IOH4976	-0.0599	1.05791	-0.05246	-0.06062	0.64385	-0.04412	0.01679	-0.12133	-0.02045	0.0421	0.79893
NM_017503.2	IOH12519	-0.03079	-0.81754	-0.06741	-0.06963	-0.47415	-0.02405	-0.17099	-0.10202	-0.07728	0.3173	-1.0492
BC009873.1	IOH12548	-0.1028	-0.33937	-0.06535	-0.07423	-0.37959	-0.04772	-0.21587	-0.09604	-0.10052	-0.0205	0.98493
NM_016630.2	IOH4511	-0.22683	-0.50621	-0.10814	-0.0931	-0.64604	-0.09206	-0.29098	-0.16619	-0.18612	-0.08441	-0.11462
BC009230.2	IOH12659	-0.25505	-0.16414	-0.10504	-0.0866	-0.60206	-0.11214	-0.33808	-0.14852	-0.16748	-0.31527	1.10444
BC068094.1	IOH40788	0.01589	-0.04222	-0.06535	-0.06355	-0.06094	-0.02915	-0.09906	-0.02481	-0.00825	-0.01007	0.42315
BC009779.1	IOH12227	-0.08768	-0.78544	-0.09009	-0.08367	-0.41406	-0.07978	-0.11688	-0.11807	-0.09132	-0.01725	-0.72034
BC069023.1	IOH40776	-0.10102	0.91626	-0.06844	-0.07843	0.29153	-0.0603	-0.11752	-0.108	-0.06232	-0.06615	0.84059
NM_004278.2	IOH57310	-0.03011	1.09647	-0.054	-0.07026	0.80881	-0.0567	0.04416	-0.11182	-0.05013	0.59903	0.67237
BC039577.1	IOH26185	-0.12213	0.87112	-0.07385	-0.07759	0.15428	-0.07768	-0.19645	-0.12487	-0.10398	0.226	1.00269
BC040721.1	IOH26408	-0.04767	0.85104	-0.05117	-0.07109	0.84151	-0.07319	0.04225	-0.1129	-0.03403	0.06198	0.45685
NM_198282.1	IOH26670	-0.09479	0.42619	-0.07514	-0.07696	1.25134	-0.07109	-0.06119	-0.13602	-0.07544	-0.03779	0.02554
NM_020126.3	IOH6613	-0.19505	-0.61396	-0.09086	-0.08828	-0.58708	-0.10405	-0.27984	-0.1303	-0.1569	0.03427	-0.98333
BC011576.1	IOH13248	-0.08524	-0.12922	-0.05941	-0.0646	-0.25587	-0.02255	-0.15349	-0.06151	-0.07705	0.10536	1.10444
BC014218.2	IOH12802	-0.10969	-0.54296	-0.07024	-0.06062	-0.38426	-0.05161	-0.14458	-0.08489	-0.06003	-0.09354	0.99793
BC026325.1	IOH11158	-0.11191	-0.79689	-0.07643	-0.07215	-0.52457	-0.07858	-0.24515	-0.10338	-0.08625	-0.00127	0.485
BC018063.1	IOH10722	0.06391	0.64168	-0.05065	-0.06271	0.36322	-0.00607	-0.06564	0.00864	-0.0071	0.1823	0.5348
BC058003.1	IOH29430	-0.15792	0.12007	-0.08364	-0.07717	-0.4052	-0.03094	-0.18404	-0.08326	-0.06186	-0.0629	0.19259
BC051291.1	IOH29356	-0.13014	0.1042	-0.07746	-0.09687	0.2722	-0.0606	0.02315	-0.12677	-0.05796	-0.01334	-0.82547
BC057840.1	IOH29244	-0.07857	-0.22766	-0.0638	-0.06502	-0.25313	0.017	-0.16145	-0.00604	-0.0637	1.02226	0.80597
BC060824.1	IOH29189	0.00123	-0.60012	-0.09293	-0.07759	-0.60947	-0.08727	-0.23878	-0.14037	-0.14976	-0.25789	-0.52636
BC058915.1	IOH29066	-0.13103	0.53348	-0.07075	-0.07068	-0.02373	-0.08547	-0.09938	-0.11725	-0.1233	-0.11148	1.10444
NM_024036.3	IOH23019	-0.06079	0.30256	-0.06638	-0.07717	0.26818	-0.10075	-0.01026	-0.11236	-0.11939	-0.06583	-0.83727
BC060838.1	IOH29287	-0.0599	-0.24093	-0.0772	-0.06879	-0.23363	-0.04981	-0.19454	-0.06477	-0.05243	-0.08572	0.04176
BC058287.1	IOH29442	-0.07546	0.3367	-0.03879	-0.02939	0.43024	-0.04922	-0.00835	-0.10121	-0.04507	0.16698	-0.43931
NM_152332.2	IOH27272	-0.00566	0.55128	-0.05271	-0.06544	0.5256	-0.02255	-0.1398	-0.07945	-0.03678	0.16176	0.54173
NM_001910.2	IOH27398	-0.07546	0.53733	-0.05452	-0.06124	0.37063	-0.03933	-0.13089	-0.0713	-0.04714	0.10634	1.01564
NM_002435.1	IOH26367	-0.18459	-0.60613	-0.08751	-0.08052	-0.57193	-0.07888	-0.31231	-0.11127	-0.12491	-0.15582	0.26197
NM_005014.1	IOH26340	-0.02767	0.56444	-0.0455	-0.05936	1.81001	-0.01326	-0.09397	-0.07945	-0.017	0.19209	1.04481
NM_178034.1	IOH21503	-0.11414	0.16771	-0.07076	-0.06187	0.02524	-0.0663	-0.22606	-0.11236	-0.1141	0.08188	1.10444
NM_000737.2	IOH6333	-0.14414	-0.03565	-0.08339	-0.07486	-0.14568	-0.07019	-0.2636	-0.1333	-0.12491	-0.16625	1.10444
BC002421.1	IOH4166	-0.0628	0.65211	-0.05762	-0.06418	0.68219	-0.0606	-0.11052	-0.10774	-0.07199	0.06753	0.91195
NM_001611.2	IOH14225	-0.14192	0.35813	-0.07231	-0.07047	-0.08704	-0.08158	-0.18913	-0.1023	-0.12998	-0.07986	1.10444
NM_002103.3	IOH6268	0.03678	-0.55419	-0.06689	-0.06628	-0.19223	-0.02764	-0.1468	-0.04519	-0.01515	0.09035	-0.6781
BC096184.3	IOH63211	-0.05568	0.4331	-0.07308	-0.07277	0.08356	-0.0609	-0.14999	-0.09413	-0.07383	-0.04757	0.17527
NM_004602.2	IOH62672	-0.07723	0.20775	-0.0571	-0.05328	-0.11716	-0.04981	-0.19295	-0.07075	-0.05819	-0.0492	0.28337
BC096708.1	IOH63336	0.00501	-1.03201	-0.06792	-0.06628	-0.28985	-0.02645	-0.19232	-0.08707	-0.03771	0.3261	-1.32811
BC008298.1	IOH6949	-0.11592	-0.68677	-0.06509	-0.07131	-0.36831	-0.05012	-0.24643	-0.08598	-0.06923	0.06623	0.1579
NM_017761.2	IOH4866	-0.07435	0.72254	-0.0687	-0.07319	0.33568	-0.06689	-0.08028	-0.10257	-0.07521	-0.06844	0.92504
NM_031477.1	IOH5588	-0.03168	-0.78385	-0.0705	-0.07131	-0.47496	-0.04472	-0.24642	-0.08027	-0.0858	0.04993	-0.20791
NM_030574.1	IOH5593	-0.11547	1.54527	-0.06097	-0.06795	0.69233	-0.06209	-0.09524	-0.11018	-0.09592	0.08122	1.10444
BC022996.1	IOH10666	-0.08924	-0.42263	-0.06483	-0.06481	-4e-05	-0.01206	-0.11052	-0.08598	-0.0239	0.01373	0.88811
BC030027.2	IOH45985	-0.13214	0.06041	-0.08364	-0.07487	-0.0147	-0.07858	-0.27315	-0.12785	-0.13549	-0.13006	0.75362
BC066922.1	IOH40100	-0.09101	0.72561	-0.0674	-0.07257	0.33181	-0.07678	-0.08665	-0.10855	-0.09592	-0.10594	1.10444
NM_199346.1	IOH22561	-0.02611	0.8093	-0.0571	-0.06795	0.3194	-0.03453	-0.10829	-0.05607	-0.0545	0.16405	0.41527
NM_001007025.1	IOH59792	0.06968	-0.86404	-0.05478	-0.05769	0.35984	-0.04981	-0.058	-0.06069	0.02442	0.17416	-1.43968
NM_001002031.2	IOH59964	-0.08836	0.35042	-0.08442	-0.07969	0.09001	-0.08157	-0.16558	-0.10638	-0.09892	-0.13072	-0.1506
NM_002596.2	IOH53507	-0.1237	-0.34311	-0.08055	-0.08052	-0.34543	-0.0648	-0.24197	-0.08353	-0.10927	-0.11279	0.51472
NM_021808.2	IOH59749	-0.03345	0.3147	-0.09396	-0.08031	0.11143	-0.07888	-0.1939	-0.11073	-0.12192	-0.12909	0.22797
NM_003010.1		-0.10925	0.29417	-0.07204	-0.08095	0.38368	-0.08038	-0.08092	-0.10882	-0.10236	-0.09257	-0.00163
NM_005923.3		-0.13703	0.28827	-0.07231	-0.07801	0.23999	-0.07738	-0.04178	-0.11508	-0.09016	-0.0404	-0.17469
NM_032520.3	IOH59295	-0.13236	0.33488	-0.07952	-0.0734	-0.05514	-0.07828	-0.24833	-0.11644	-0.1256	0.04666	0.88202
NM_138571.3	IOH54716	-0.15348	-0.87516	-0.08957	-0.07864	-0.64846	-0.063	-0.31612	-0.12242	-0.13251	-0.0518	0.19384
BC012040.1	IOH9723	-0.11436	-1.18581	-0.07642	-0.06145	-0.29372	-0.05371	-0.12357	-0.10719	-0.07337	0.07014	-1.286
NM_014665.1	IOH9697	-0.16992	0.03932	-0.0754	-0.07445	-0.29211	-0.07019	-0.24738	-0.09523	-0.13481	-0.12681	1.10444
BC015008.1	IOH23029	-0.12925	-0.02861	-0.06483	-0.08451	0.50627	-0.10375	-0.25279	-0.11589	-0.13964	-0.22854	-0.81551
NM_182826.1	IOH29144	-0.0499	0.37844	-0.07901	-0.07843	0.24836	-0.07619	-0.16972	-0.08788	-0.07912	-0.08801	-0.13548
BC022231.1	IOH10619	-0.07235	-0.38338	-0.08106	-0.07801	-0.23396	-0.03693	-0.17768	-0.04383	-0.07406	-0.00648	-0.68709
BC039306.1	IOH27482	-0.05323	-0.57596	-0.07669	-0.07047	-0.29566	-0.04922	-0.20314	-0.0868	-0.07406	0.02841	0.36844
NM_021962.1	IOH20993	-0.11613	-1.02929	-0.07566	-0.07235	-0.55663	-0.04921	-0.25088	-0.08435	-0.07981	-0.09387	-1.11742
NM_052841.2	IOH27376	-0.11547	-0.63936	-0.05168	-0.08367	-0.6164	-0.08097	-0.31994	-0.10339	-0.1447	-0.12681	-0.6149
NM_006666.1	IOH3426	-0.2475	-0.86631	-0.10349	-0.08723	-0.69807	-0.10285	-0.32854	-0.15042	-0.18152	-0.26669	-0.96867
PV3835		-0.18126	0.17293	-0.08803	-0.07528	-0.04548	-0.09057	-0.25883	-0.12867	-0.14654	-0.18713	1.10444
PV5216		-0.13792	-1.12456	-0.08003	-0.08052	-0.67906	-0.05521	-0.30371	-0.10882	-0.12192	0.05872	-0.98755
PV4313		-0.13614	-0.21008	-0.08544	-0.08241	-0.38426	-0.07048	-0.27507	-0.11182	-0.1355	-0.12159	1.10444
PV4127		-0.16103	-0.66579	-0.07386	-0.07361	-0.39956	-0.05851	-0.22446	-0.10094	-0.12307	-0.06452	0.82785
PHC9151		-0.05056	-0.10597	-0.0821	-0.08409	0.26882	-0.08937	-0.00963	-0.15151	-0.11801	0.01602	-1.34631
NM_000584.2		-0.29129	-1.18297	-0.12385	-0.10525	-0.88671	-0.04083	-0.06246	-0.18441	-0.23628	-0.01105	-2.07821
NM_199168.2		0.09102	-0.74144	-0.02204	-0.04679	0.08437	0.0203	-0.00039	0.0429	0.0969	0.48751	-0.85553
NM_015000.1	IOH11742	-0.10925	-0.70049	-0.08468	-0.08052	-0.43049	-0.07049	-0.27443	-0.09141	-0.11571	0.02678	-0.32939
NM_031939.2	IOH54858	-0.14858	-0.16381	-0.09627	-0.08052	-0.01004	-0.07917	-0.24356	-0.12595	-0.10766	-0.11311	0.49877
NM_002315.1	IOH58985	-0.08858	-0.85757	-0.08493	-0.08074	-0.47447	-0.06869	-0.30498	-0.10447	-0.11341	-0.02637	0.34715
NM_198098.1	IOH54894	-0.05568	0.57703	-0.06406	-0.07025	1.34123	-0.0636	-0.12134	-0.11508	-0.09178	0.03362	0.39727
NM_015929.2	IOH7138	-0.0579	0.17973	-0.0674	-0.07068	-0.2797	-0.05401	-0.21205	-0.08109	-0.10052	0.23937	0.95549
NM_014628.2	IOH5724	-0.06301	-1.05946	-0.07643	-0.06753	-0.33899	-0.02914	-0.12421	-0.11317	-0.07176	0.11025	-0.14201
NM_207647.1	IOH21757	-0.07212	-1.13624	-0.06972	-0.07235	-0.45579	-0.03064	-0.13758	-0.09495	-0.07268	-0.02312	-0.84965
NM_016070.2	IOH4356	-0.16437	-0.37601	-0.0803	-0.0646	-0.4669	-0.06899	-0.26393	-0.10067	-0.14056	-0.13104	0.80486
BC008250.1	IOH3397	-0.08457	0.12881	-0.09035	-0.08828	-0.21044	-0.07858	-0.21905	-0.0955	-0.12353	-0.21582	0.40221
NM_005332.2	IOH11347	-0.07346	-0.95761	-0.07823	-0.08178	-0.67793	-0.05671	-0.32727	-0.07266	-0.10213	-0.03942	-0.87549
NM_002164.1	IOH11462	0.025	-0.09076	-0.06406	-0.07214	-0.08527	-0.03064	-0.18245	-0.04275	-0.0147	0.12525	0.84786
BC012423.1	IOH11557	-0.06345	0.70259	-0.07539	-0.07927	0.26092	-0.07139	-0.17672	-0.08924	-0.09224	-0.04985	0.71332
NM_032330.1	IOH7236	-0.11747	-0.83126	-0.07231	-0.07634	-0.49316	-0.05371	-0.30053	-0.08897	-0.08188	0.05416	-0.11289
BC006142.2	IOH6636	-0.05079	0.16476	-0.06044	-0.07193	0.76596	-0.04172	-0.11944	-0.10692	-0.07567	0.02515	1.06408
NM_032882.1	IOH6958	-0.15659	0.11905	-0.08519	-0.08325	-0.08575	-0.09237	-0.21427	-0.1439	-0.1378	-0.10952	-0.24288
NM_001056.1	IOH7147	-0.17682	-0.6261	-0.09499	-0.08409	-0.58966	-0.09296	-0.32727	-0.09849	-0.15345	-0.09876	0.5415
BC100888.1	IOH63431	-0.05946	0.29507	-0.07256	-0.07361	0.11707	-0.05761	-0.20568	-0.11072	-0.10581	-0.04627	0.72669
NM_020134.2	IOH5686	-0.08257	-1.05537	-0.06173	-0.06628	-0.32932	0.00501	-0.10257	-0.09332	-0.0881	-0.02344	0.44575
BC009681.1	IOH9846	-0.1357	-0.05289	-0.079	-0.0625	-0.25474	-0.06749	-0.22383	-0.11263	-0.14769	-0.11572	1.04364
NM_012427.3	IOH5874	-0.06101	0.15002	-0.07669	-0.08073	-0.03936	-0.0627	-0.17831	-0.08516	-0.09293	-0.10952	0.06714
BC100017.1	IOH62781	-0.05056	0.55639	-0.0339	-0.03631	0.50096	-0.01057	-0.15094	-0.04927	-0.0667	0.03134	-0.06661
BC094767.1	IOH62635	-0.14459	0.31912	-0.07952	-0.08304	0.24836	-0.09176	-0.12516	-0.11671	-0.10029	-0.10137	-0.24551
BC063681.1	IOH61524	-0.06479	-0.44338	-0.08802	-0.08241	-0.31708	-0.05761	-0.28653	-0.09686	-0.10812	0.29024	-0.616
BC066265.1	IOH61828	-0.20127	-0.30989	-0.08416	-0.08576	0.07809	-0.09626	-0.16813	-0.13955	-0.11617	-0.22267	-0.19884
NM_006169.1	IOH4357	-0.22772	-0.77864	-0.10864	-0.09142	-0.73448	-0.11124	-0.33618	-0.15369	-0.16863	-0.22691	0.00456
NM_002617.3	IOH11620	-0.04834	0.49684	-0.06509	-0.07486	1.37779	-0.06749	-0.13312	-0.11562	-0.10651	0.06101	0.0219
NM_014263.2	IOH14600	-0.07612	0.60595	-0.06767	-0.07214	0.38642	-0.07319	-0.17608	-0.11344	-0.12675	0.27231	0.94105
BC030783.1	IOH22247	-0.015	0.46043	-0.0656	-0.07298	0.53059	-0.05371	-0.09524	-0.11535	-0.09868	-0.02051	0.47236
BC067873.1	IOH62500	-0.06568	-0.74859	-0.0607	-0.06481	-0.48543	-0.03184	-0.24069	-0.1061	-0.13434	-0.00127	1.05132
NM_001025100.1	IOH61586	-0.15815	-0.94615	-0.08802	-0.06858	-0.60995	-0.0666	-0.24738	-0.11372	-0.15276	-0.17539	0.39547
BC064806.1	IOH61514	-0.02345	1.19537	-0.05684	-0.0755	1.10796	-0.05042	0.10399	-0.09903	-0.03977	0.09134	0.11496
BC063390.1	IOH61531	-0.06012	-0.69494	-0.06792	-0.06187	-0.31225	-0.05431	-0.13311	-0.06831	-0.02458	-0.13952	-0.50435
BC032654.1	IOH21978	-0.15925	0.09184	-0.09421	-0.08661	-0.37379	-0.09026	-0.24292	-0.12106	-0.12676	-0.25952	0.16691
NM_006067.3	IOH3988	0.03212	-0.82752	-0.0571	-0.07236	-0.32642	-0.04262	-0.28143	-0.09523	-0.03448	0.02742	-0.15129
NM_020381.2	IOH26178	-0.21771	-0.38736	-0.09035	-0.08807	-0.31886	-0.09206	-0.26265	-0.11752	-0.13205	-0.15257	0.38116
NM_203454.1	IOH10788	-0.0459	-0.02079	-0.0803	-0.08241	0.23854	-0.08098	-0.13534	-0.1284	-0.11341	-0.04105	-0.31829
NM_181314.1	IOH58938	0.02189	1.40962	-0.03983	-0.05831	2.30699	-0.00547	-0.02841	-0.0471	-0.03034	0.37469	1.10444
NM_001966.2	IOH62346	0.017	-0.79146	-0.06406	-0.06376	-0.32481	-0.00217	-0.04464	-0.05063	-0.05197	0.21687	0.46557
BC052611.1	IOH29384	-0.10747	-0.79066	-0.0937	-0.08157	-0.47318	-0.08547	-0.22255	-0.12541	-0.11502	-0.15909	-0.56165
BC085196.1	IOH63112	-0.09346	0.46236	-0.06019	-0.05747	0.24611	-0.05071	-0.09938	-0.12405	-0.13619	-0.04888	0.78042
NM_002870.1	IOH3059	-0.0499	0.38467	-0.07308	-0.06209	0.16958	-0.0654	-0.10288	-0.1091	-0.13274	-0.07789	0.60039
NM_024047.2	IOH4171	-0.01056	0.11939	-0.06663	-0.07612	-0.0197	-0.04233	-0.18755	-0.06477	-0.06923	-0.02768	0.17407
BC000937.2	IOH3025	-0.01589	0.31832	-0.06329	-0.07382	0.05972	-0.04442	-0.17704	-0.05336	-0.05243	0.02318	0.93389
NM_003792.1	IOH10852	-0.03968	-0.91236	-0.07128	-0.07256	-0.2027	-0.03363	-0.19455	-0.02807	-0.00481	0.01634	-0.87071
BC033495.1	IOH27372	0.05546	-1.08316	-0.08854	-0.06103	-0.37137	-0.02435	-0.11147	-0.06314	-0.02459	0.00754	-1.26441
NM_002059.3	IOH12292	-0.08524	0.58531	-0.05993	-0.07382	-0.19369	-0.08217	-0.17704	-0.10583	-0.10881	-0.05703	1.10444
NM_002064.1	IOH58942	-0.01389	0.13244	-0.0504	-0.06732	0.76338	-0.02075	-0.16877	-0.05009	-0.06417	0.13991	1.10444
BC070058.1	IOH61671	-0.14658	0.47008	-0.08648	-0.08074	0.02718	-0.08337	-0.14871	-0.12323	-0.13987	0.0196	-0.45801
NM_020663.2	IOH45625	-0.05145	-0.33892	-0.0723	-0.07257	-0.33818	-0.05071	-0.26329	-0.09958	-0.13136	0.11677	1.10444
XM_373498.1	IOH44580	0.02345	0.6317	-0.03725	-0.03191	0.3753	0.00652	-0.11116	-0.07673	-0.03632	0.00134	0.9632
XM_379798.1	IOH44407	0.06279	-0.93629	-0.05039	-0.04385	-0.39086	-0.00727	-0.17513	-0.09006	-0.09546	0.16828	0.44958
NM_014458.3	IOH45628	-0.01945	0.71108	-0.06715	-0.06774	0.54285	-0.0627	0.00311	-0.10611	-0.12331	-0.03062	1.10444
NM_178816.2	IOH50129	0.10836	-0.16414	-0.04756	-0.04973	0.61679	-0.02046	0.0066	0.00945	0.04582	0.05123	0.27514
NM_181289.1	IOH50104	-0.00456	-0.54977	-0.06457	-0.06125	0.69008	-0.03154	-0.09334	-0.04003	-0.00043	-0.08604	0.32223
NM_183010.1	IOH50088	0.0679	-0.9068	-0.07566	-0.06837	-0.37137	-0.03753	-0.1519	-0.0887	-0.05519	-0.03746	-0.58466
NM_080733.1	IOH50136	-0.06079	-0.79282	-0.07849	-0.06942	-0.42598	-0.06719	-0.13344	-0.08707	-0.0637	-0.09029	-0.62376
NP_056295.1		-0.20393	0.60345	-0.08416	-0.07487	-0.1721	-0.08217	-0.26202	-0.09305	-0.10973	-0.09974	1.07989
NP_003010.4		-0.19526	-0.49589	-0.10169	-0.0734	-0.23943	-0.06091	-0.29512	-0.10883	-0.13527	-0.10822	0.77287
NP_001183.2		8.78135	2.90967	5.53318	7.97987	6.88368	9.24368	5.48886	5.39497	7.0123	7.11972	0.93355
BC034713.1	IOH22181	-0.11391	1.03376	-0.05478	-0.06083	0.15348	-0.06959	-0.01345	-0.03813	-0.03632	-0.04757	1.10444
NM_000905.1	IOH22539	-0.06946	1.27828	-0.02127	-0.05873	0.20342	-0.04323	0.04034	-0.01311	-0.0002	0.04536	1.10444
NM_005031.2	IOH21828	-0.07502	1.35155	-0.00452	-0.05328	0.11578	-0.05012	0.02538	-0.02807	-0.02228	0.0496	1.09799
BC029439.1	IOH23158	-0.29484	-1.2509	-0.10813	-0.09143	-0.79553	-0.1421	-0.38551	-0.18876	-0.20131	-0.3906	-2.217
BC033629.1	IOH21894	-0.12636	-0.81664	-0.07617	-0.05936	-0.56323	-0.07379	-0.17385	-0.09849	-0.095	-0.0404	-1.08283
BC056408.1	IOH29086	-0.13792	-1.09281	-0.07849	-0.07256	-0.41083	-0.06659	-0.16495	-0.09495	-0.07935	0.16437	-1.32881
BC030524.1	IOH21689	-0.09302	0.26479	-0.05349	-0.05098	-0.16227	-0.05341	-0.14808	-0.06667	-0.01814	0.01504	0.3641
BC033827.1	IOH21889	-0.09413	1.09296	-0.0589	-0.06083	0.29863	-0.0624	-0.05004	-0.07211	-0.01262	0.00395	1.10444
NM_004475.1	IOH14024	-0.13637	0.46736	-0.07179	-0.05873	-0.06335	-0.05971	-0.17163	-0.05797	-0.0545	-0.06028	1.05631
BC051301.1	IOH29359	-0.0808	0.82949	-0.07204	-0.07822	0.21614	-0.10285	-0.11625	-0.1129	-0.12123	-0.1242	-0.19255
NM_001124.1	IOH13846	-0.14792	0.52667	-0.06483	-0.06565	0.20744	-0.08607	0.03207	-0.07239	-0.07797	-0.01562	1.03993
BC013352.1	IOH14736	-0.02701	-0.89013	-0.04215	-0.0428	-0.09042	-0.02975	-0.03445	-0.00332	0.04168	0.41056	-1.21238
NM_003562.2	IOH10089	-0.14414	0.5294	-0.05916	-0.07298	0.07792	-0.09656	0.03684	-0.09169	-0.07038	-0.08507	0.37706
BC014928.1	IOH10102	-0.07524	0.01278	-0.02565	-0.05832	0.05489	-0.05102	0.01011	-0.03405	0.00602	0.06949	1.08872
NM_003776.1	IOH9812	-0.07458	0.33976	-0.05865	-0.05663	0.26464	-0.09026	0.14951	-0.10502	-0.03011	-0.12452	0.17953
NM_002796.1	IOH6865	-0.1766	0.74568	-0.08364	-0.05412	-0.22526	-0.09386	-0.15571	-0.10475	-0.09293	-0.18289	1.04794
NM_020651.2	IOH26519	-0.10925	-0.47967	-0.09499	-0.07424	-0.30226	-0.04742	-0.11307	-0.05634	-0.05818	0.10112	-0.99972
BC007654.1	IOH5936	-0.03367	0.94449	-0.04885	-0.06103	0.32633	-0.04802	-0.05801	-0.06722	-0.00388	0.16014	1.10444
NM_006460.1	IOH5964	-0.13214	-0.8907	-0.08055	-0.07277	-0.54165	-0.08097	-0.25343	-0.11535	-0.07406	-0.09974	-0.75521
BC010850.1	IOH9969	-0.09791	0.62172	-0.06715	-0.0669	0.29153	-0.08038	-0.07774	-0.07565	-0.03425	-0.06225	0.99767
BC011924.1	IOH12682	-0.0928	-0.57154	-0.05865	-0.05957	-0.03194	-0.04741	-0.11307	-0.03677	0.012	0.0747	-0.0857
NM_182539.1	IOH27104	-0.17282	-0.39053	-0.08442	-0.08011	-0.36686	-0.08217	-0.22447	-0.12106	-0.13021	-0.18419	-0.8121
NM_030815.1	IOH12796	-0.12303	-0.44111	-0.062	-0.05769	-0.21817	-0.0624	-0.20632	-0.02997	-0.00917	-0.09387	1.02622
NM_016836.1	IOH12909	-0.12102	0.95335	-0.05194	-0.06628	0.31844	-0.07648	0.04734	-0.07972	-0.05243	-0.11344	1.10444
NM_021117.1	IOH27709	-0.1517	0.63499	-0.03699	-0.07151	-0.12087	-0.07738	-0.13694	-0.06179	-0.07705	-0.1004	1.03178
BC039731.1	IOH26126	-0.08302	0.2403	-0.06173	-0.05747	-0.09976	-0.08128	-0.15731	-0.0732	-0.10397	-0.01888	-0.6054
NM_021925.1	IOH13298	-0.13725	0.3815	-0.07566	-0.0516	-0.20577	-0.08097	-0.16781	-0.09958	-0.08649	-0.09616	0.90749
NM_016150.3	IOH21720	-0.04434	0.54232	-0.06638	-0.0185	0.50982	-0.08787	0.17211	-0.11372	-0.01607	-0.0404	0.33861
BC012266.2	IOH10538	-0.13725	-0.66999	-0.07926	-0.07382	-0.65892	-0.07259	-0.28016	-0.09604	-0.10329	-0.07137	-0.22463
NM_003621.1	IOH10784	-0.14259	-0.60534	-0.07874	-0.07361	-0.46915	-0.07918	-0.24292	-0.09686	-0.07659	-0.06909	-0.05507
BC016768.1	IOH27892	-0.1188	0.07743	-0.09241	-0.07906	0.04103	-0.11184	-0.05005	-0.10773	-0.11663	-0.2393	-0.77294
NM_001022.3	IOH4572	-0.03478	-1.32655	-0.04834	-0.0558	-0.25892	-0.05491	-0.14139	-0.06613	0.01315	0.1047	-1.14081
NM_032331.1	IOH10505	-0.15281	-1.35139	-0.07798	-0.08786	-0.35623	-0.07978	-0.28812	-0.07647	-0.06692	-0.12321	0.34804
BC021578.1	IOH13563	-0.07212	0.30018	-0.03983	-0.04386	0.18859	-0.05401	-0.06596	-0.0142	0.02764	0.06948	1.06427
NM_001002256.1	IOH41094	-0.07546	0.3367	-0.05658	-0.06502	0.27719	-0.08787	0.11578	-0.09795	-0.04484	-0.06942	-0.3928
BC024267.1	IOH13225	-0.0868	0.66073	-0.04009	-0.06691	0.40285	-0.08397	0.12151	-0.09767	-0.04783	-0.07757	0.45167
NM_182715.1	IOH11372	-0.01145	0.74137	-0.02669	-0.03149	0.7368	-0.03573	0.15397	-0.04221	0.08494	0.44088	1.10444
NM_182621.1	IOH28035	-0.04234	0.27773	-0.05065	-0.02898	0.34405	-0.03394	0.0763	-0.04248	0.0778	0.09981	0.63332
NM_017614.3	IOH12877	-0.12392	-1.34833	-0.07411	-0.06355	-0.28454	-0.0666	-0.20919	-0.10638	-0.05887	-0.0505	-2.31591
BC031821.1	IOH22188	-0.02611	0.4457	-0.05065	-0.05685	0.05263	-0.04143	-0.08251	-0.08353	-0.00388	0.07569	1.00608
BC017020.1	IOH10629	-0.17593	-0.97633	-0.08597	-0.07738	-0.63637	-0.09356	-0.30053	-0.12187	-0.11203	-0.23636	0.07756
NM_006805.2	IOH10215	-0.12592	0.94405	-0.06483	-0.06858	0.38852	-0.09026	-0.10415	-0.10828	-0.06555	-0.08572	1.05215
NM_015161.1	IOH11244	-0.13459	-0.31805	-0.06148	-0.07025	-0.33996	-0.08128	-0.21332	-0.07048	-0.03977	0.00362	0.41347
NM_003630.1	IOH10847	-0.10569	0.7162	-0.06071	-0.06669	0.33535	-0.08757	0.03907	-0.09413	-0.04139	-0.03225	0.41153
NM_002128.2	IOH2937	-0.1577	-1.13794	-0.08364	-0.08157	-0.74446	-0.09176	-0.30149	-0.08435	-0.09224	-0.22886	-1.50618
NM_080598.2	IOH3681	-0.17793	-0.64209	-0.07205	-0.07257	-0.4735	-0.08367	-0.22414	-0.0422	-0.06186	-0.19952	1.10444
NM_020200.3	IOH3385	-0.08146	-0.1113	-0.02178	-0.0581	0.10886	-0.03693	-0.11721	-0.03623	0.02396	0.01243	0.90741
NM_001568.1	IOH3799	-0.09879	0.76314	-0.05813	-0.05747	0.15444	-0.09236	0.00915	-0.10964	-0.0499	-0.11278	1.08569
NM_006433.2	IOH27865	-0.15281	-0.35594	-0.08519	-0.08723	0.04812	-0.10675	0.03811	-0.111	-0.11226	-0.15582	-1.27694
NM_014178.4	IOH12643	-0.14059	-0.36716	-0.07514	-0.08765	0.25593	-0.09566	0.09445	-0.05308	-0.10006	-0.1229	-1.20985
BC041668.1	IOH26143	-0.16814	0.12257	-0.08364	-0.07529	-0.1613	-0.08547	-0.24738	-0.09957	-0.09846	-0.12843	1.10444
BC048095.1	IOH26751	-0.15504	0.5328	-0.08029	-0.07173	-0.05611	-0.08517	-0.22255	-0.10067	-0.08718	-0.14278	1.10444
BC011418.1	IOH9706	-0.15681	0.62772	-0.07488	-0.07047	0.14623	-0.09806	-0.12166	-0.10746	-0.06739	-0.14474	1.10444
BC023006.1	IOH22358	-0.18815	-0.4697	-0.08081	-0.07466	-0.56549	-0.09087	-0.26552	-0.08924	-0.09316	-0.17376	1.05931
BC016312.1	IOH27887	-0.16637	-0.11754	-0.08313	-0.07403	-0.40826	-0.09356	-0.2321	-0.06586	-0.08533	-0.1405	1.10444
BC032108.1	IOH23020	-0.1297	0.46112	-0.07204	-0.06837	-0.33529	-0.07978	0.16383	-0.04574	-0.06992	-0.13463	1.10444
BC104042.1	IOH63415	-0.13436	0.26559	-0.09138	-0.08158	-0.09316	-0.10105	-0.12516	-0.13873	-0.15414	-0.21485	0.00049
BC011618.2	IOH13944	-0.07702	0.70292	-0.09524	-0.0822	0.04361	-0.10195	-0.13757	-0.1265	-0.14815	-0.20246	0.0534
BC103812.1	IOH63363	-0.11302	-0.53457	-0.08081	-0.0755	-0.38828	-0.0657	-0.10479	-0.04111	-0.06417	-0.04985	-1.54418
XM_372169.2	IOH44624	-0.12814	0.45647	-0.06921	-0.04888	0.01333	-0.07978	-0.06628	-0.07647	-0.04806	-0.04725	1.08974
NM_016077.1	IOH3153	-0.09702	-0.62927	-0.05581	-0.02918	0.1016	-0.05161	-0.05546	-0.06015	0.02489	0.07372	0.12515
NM_031469.1	IOH43495	-0.07101	-0.54568	-0.06612	-0.056	0.04554	-0.05521	-0.10797	-0.07184	-0.03218	0.09101	1.10444
NM_000609.3	IOH40945	-0.13525	0.09603	-0.07024	-0.07047	-0.22993	-0.08008	-0.22128	-0.08734	-0.07959	-0.02508	1.10444
XM_378240.1	IOH44459	0.15059	0.62228	-0.07154	-0.07592	0.25545	-0.10375	-0.11784	-0.1197	-0.12583	-0.11148	-0.18085
BC026070.2	IOH11290	-0.32329	-1.35229	-0.12669	-0.10525	-0.88961	-0.14689	-0.41861	-0.18985	-0.23605	-0.42711	-2.31682
BC007742.1	IOH6517	-0.32373	-1.35253	-0.12746	-0.10483	-0.88961	-0.14689	-0.41893	-0.18985	-0.23582	-0.42711	-2.31722
NM_006142.1	IOH2986	-0.32351	-1.35253	-0.1272	-0.10546	-0.88977	-0.14749	-0.41956	-0.18985	-0.23651	-0.42744	-2.31719
NM_018847.1	IOH42536	-0.2475	-0.66409	-0.11046	-0.08723	-0.58708	-0.09116	-0.30052	-0.1148	-0.04806	-0.17311	-1.12501
BC033795.1	IOH21810	-0.14125	0.70474	-0.03932	-0.07067	0.29878	-0.08907	0.0222	-0.09142	-0.03932	-0.10594	0.4606
BC033740.1	IOH21832	-0.14415	1.36584	-0.05684	-0.06187	0.16926	-0.08877	-0.06914	-0.08625	-0.05197	-0.1105	1.10444
NM_198266.1	IOH44502	-0.16303	-0.87538	-0.11716	-0.08178	-0.62574	-0.08816	-0.29767	-0.10176	-0.08557	-0.08833	-1.38484
NM_006822.1	IOH1937	-0.12836	0.13391	-0.07334	-0.04427	-0.22139	-0.09446	-0.13694	-0.07456	-0.0736	-0.08441	1.08535
NM_015004.2	IOH12658	-0.17548	-0.60862	-0.09705	-0.0931	-0.57644	-0.09236	-0.31135	7.51334	-0.12584	-0.09713	0.60073
NM_194310.1	IOH35456	-0.15037	-0.09996	-0.07514	-0.07592	-0.26794	-0.08188	-0.17545	-0.09495	-0.0927	-0.0554	1.10444
NM_033348.1	IOH35365	-0.19771	0.05645	-0.07669	-0.07382	-0.26763	-0.09176	-0.20919	-0.1129	-0.08027	-0.05801	1.06882
NM_002005.2	IOH21035	-0.11969	0.19175	-0.07772	-0.07801	0.12013	-0.09116	-0.07391	-0.06341	-0.1378	-0.1017	-0.06363
BC025697.1	IOH11332	-0.20815	0.11214	-0.08364	-0.08283	-0.33496	-0.10255	-0.25056	-0.08571	-0.10766	-0.2181	1.08624
NM_024679.1	IOH11353	-0.17214	0.45794	-0.07823	-0.0755	-0.19401	-0.09806	-0.19422	-0.08979	-0.08027	-0.16365	1.10444
NM_021175.1	IOH13487	-0.16037	0.25038	-0.06638	-0.07089	-0.15502	-0.09326	-0.22574	-0.0781	-0.07176	-0.12257	1.10444
NM_006002.2	IOH11751	-0.24771	-0.47106	-0.11509	-0.09415	-0.61446	-0.10315	-0.30944	-0.17272	-0.20108	-0.28495	-0.08675
BC047865.1	IOH26933	-0.16148	-1.35264	-0.06844	-0.10546	-0.43967	-0.14779	-0.08474	-0.09305	-0.08902	-0.42809	-2.31719
BC060809.1	IOH29275	-0.32396	-1.35275	-0.1272	-0.10567	0.07695	-0.14809	-0.41988	-0.1042	-0.23674	-0.42842	-2.31724
BC040656.1	IOH27626	-0.08524	-1.35264	-0.1272	-0.10546	0.09581	-0.14779	-0.09397	-0.09849	-0.23651	-0.42842	-2.31724
BC017018.1	IOH11265	-0.12525	-0.71547	-0.07823	-0.07738	-0.50056	-0.07139	-0.25311	-0.1023	-0.10352	0.05547	0.4048
BC001669.1	IOH3770	-0.12592	0.70712	-0.06277	-0.07361	0.26802	-0.09086	-0.1554	-0.11861	-0.10029	-0.05605	1.10444
BC013051.1	IOH10509	-0.13792	0.6596	-0.07153	-0.07361	0.18167	-0.10105	-0.0144	-0.11399	-0.09822	-0.12452	0.9014
BC001743.1	IOH4884	-0.1008	0.29326	-0.08055	-0.08283	0.40962	-0.09895	0.04957	-0.1254	-0.11709	-0.15615	-0.25881
BC025404.1	IOH11756	-0.15281	0.63941	-0.06818	-0.07697	0.02863	-0.09925	-0.17545	-0.09931	-0.07222	-0.13658	1.10444
BC010642.1	IOH9701	-0.07034	0.52361	-0.0491	-0.0317	0.34791	-0.08786	0.04384	-0.10366	-0.03172	-0.07203	1.0598
NM_006685.2	IOH11229	-0.13881	0.18608	-0.06998	-0.07109	-0.33529	-0.08038	-0.23401	-0.12323	-0.11249	-0.09093	1.10444
BC002778.1	IOH5313	-0.14637	-0.7547	-0.08958	-0.08702	-0.53553	-0.07469	-0.26361	-0.10094	-0.11962	0.01243	-0.6761
BC004407.1	IOH5570	-0.1108	0.21864	-0.06096	-0.05601	0.06632	-0.09476	-0.01313	-0.13139	-0.07913	-0.15257	0.96683
BC041082.1	IOH29352	-0.06924	1.06756	-0.03261	-0.06313	0.86567	-0.06599	-0.09874	-0.0713	-0.00963	0.08742	1.10444
BC032539.1	IOH21974	-0.19304	-0.39654	-0.08854	-0.07885	-0.40004	-0.10105	-0.33936	-0.10719	-0.10674	-0.30646	1.10444
NM_000061.1	IOH21063	-0.11347	-0.20283	-0.07257	-0.0669	-0.18128	-0.08337	-0.08474	-0.05308	-0.04553	-0.10985	1.10444
NM_003212.1	IOH54730	-0.16815	0.09705	-0.09189	-0.08388	0.00624	-0.10974	-0.15063	-0.12324	-0.13711	-0.18549	-0.81577
NM_002039.2	IOH52632	-0.22349	-0.98585	-0.12179	-0.07403	-0.60447	-0.08577	-0.23592	-0.10855	-0.10742	-0.27419	-1.56657
NM_020150.3	IOH5222	-0.15081	0.44705	-0.07128	-0.06209	-0.06078	-0.09985	-0.17513	-0.10529	-0.06785	-0.19462	1.10444
NM_002266.2	IOH54048	-0.25216	-0.86846	-0.11587	-0.09373	-0.59771	-0.09805	-0.25628	-0.11372	-0.13527	-0.20343	-1.39534
NM_004485.2	IOH11159	-0.09902	0.23361	-0.06535	-0.04427	-0.05176	-0.08697	-0.09493	-0.09631	-0.04161	-0.06942	1.10444
NM_024313.1	IOH5392	-0.07101	-0.91088	-0.06638	-0.05747	-0.33866	-0.05551	-0.17608	-0.10148	-0.06646	0.11089	-0.43932
NM_023938.4	IOH3759	-0.19748	-1.31294	-0.11741	-0.08996	-0.72498	-0.11573	-0.26075	-0.16701	-0.15137	-0.34723	-1.57589
NM_018204.2	IOH41837	-0.17659	0.32014	-0.07927	-0.07068	-0.17629	-0.09416	-0.17163	-0.13466	-0.10927	-0.19267	0.304
BC020550.1	IOH10324	-0.13748	-0.64674	-0.07256	-0.06753	-0.4603	-0.08937	-0.25692	-0.10692	-0.09177	-0.01725	0.71742
BC038300.1	IOH62120	-0.15303	0.49899	-0.07488	-0.07319	0.26575	-0.09865	-0.16526	-0.10393	-0.06072	-0.05214	1.10444
BC031224.1	IOH62167	-0.10991	0.65994	-0.0705	-0.07089	0.4188	-0.09806	-0.1398	-0.09659	-0.05681	0.04992	1.10444
BC069697.1	IOH61909	-0.16548	0.28702	-0.07154	-0.06753	-0.07866	-0.10255	-0.20727	-0.09468	-0.06302	-0.14278	1.10444
BC040197.1	IOH62215	-0.1317	-1.08804	-0.07978	-0.05622	-0.42937	-0.08757	-0.2006	-0.10692	-0.01976	0.14677	-1.24024
NM_152729.2	IOH13044	-0.18482	-0.05754	-0.08133	-0.06334	-0.1903	-0.10734	-0.23783	-0.10801	-0.07521	-0.20637	1.08728
NM_005151.2	IOH5002	-0.18437	-1.1553	-0.09215	-0.06523	-0.4437	-0.09356	-0.21746	-0.12976	-0.08142	-0.26082	-0.75777
NM_021227.2	IOH12645	-0.17371	-0.44735	-0.07566	-0.05957	-0.35688	-0.10854	-0.15698	-0.11072	-0.08557	-0.16235	0.52107
BC007340.1	IOH5890	-0.15503	-0.04949	-0.0803	-0.08388	-0.28663	-0.08876	-0.24483	-0.13601	-0.13527	-0.13561	1.10444
NM_152734.2	IOH40907	-0.10369	0.5599	-0.08236	-0.07298	0.11885	-0.09416	-0.14521	-0.12922	-0.10697	-0.10268	1.10444
NM_000732.3	IOH40817	-0.14659	0.439	-0.07823	-0.07131	-0.03662	-0.09685	-0.10702	-0.10148	-0.09822	-0.15811	1.10444
NM_001767.2	IOH22609	-0.1277	0.45352	-0.07101	-0.06795	0.51094	-0.09775	-0.14171	-0.12024	-0.08718	-0.07855	0.70753
NM_031300.2	IOH3726	-0.09657	0.75985	-0.06715	-0.07026	0.64658	-0.09805	-0.09079	-0.10528	-0.05634	-0.0479	1.10444
NM_017772.2	IOH42187	-0.06235	-1.04902	-0.0638	-0.05915	-0.17016	-0.06839	-0.11625	-0.07864	0.04053	0.23905	-1.50495
NM_152571.2	IOH42384	-0.13125	0.4948	-0.06535	-0.06167	0.38738	-0.10135	-0.10033	-0.09359	-0.0598	-0.15354	0.7566
NM_130897.1	IOH50191	-0.18749	-0.97791	-0.09292	-0.10399	-0.63219	-0.08187	-0.27124	-0.09685	-0.11916	-0.10952	-0.65079
BC101026.2	IOH63533	-0.32285	-1.35207	-0.12592	-0.10462	-0.88945	-0.14689	-0.41829	-0.1893	-0.23559	-0.42711	-2.31706
BC000819.1	IOH3103	-0.18082	0.38309	-0.07359	-0.04741	-0.03275	-0.09955	-0.11434	-0.10882	-0.06279	-0.16104	1.00404
BC044584.1	IOH26743	-0.1317	-0.37045	-0.06741	-0.05035	-0.30146	-0.09086	-0.16399	-0.08191	-0.03126	-0.05246	1.10444
NM_002995.1	IOH34717	-0.12903	0.04964	-0.07643	-0.06606	-0.329	-0.07439	-0.24484	-0.11834	-0.12537	-0.04301	1.10444
BC005085.1	IOH6621	-0.08546	0.46475	-0.0772	-0.07047	0.20696	-0.09416	-0.11497	-0.1265	-0.11847	-0.08702	1.02583
NM_052887.2	IOH45532	-0.14615	0.41518	-0.08106	-0.06963	-0.25764	-0.09566	-0.22478	-0.11916	-0.1072	-0.11116	1.10444
NM_032131.3	IOH45465	-0.12792	0.47235	-0.06792	-0.0667	0.01413	-0.08996	-0.19232	-0.10094	-0.07752	-0.08214	1.10444
NM_198183.1	IOH45533	-0.11436	0.92499	-0.06302	-0.06795	0.43797	-0.09476	-0.13344	-0.08598	-0.04369	-0.04594	1.10444
NM_032588.2	IOH45956	-0.08791	0.96071	-0.0589	-0.06711	0.73293	-0.09176	-0.08188	-0.07184	-0.01654	-0.07985	1.10444
P2281		-0.32373	-1.35286	-0.12746	-0.10546	-0.88977	-0.14779	-0.41924	-0.19012	-0.23651	-0.42809	-2.31706
NM_182607.2	IOH25853	-0.15326	0.0856	-0.09473	-0.08576	-0.05047	-0.10345	-0.06246	-0.13601	-0.15506	-0.21615	-0.60532
PV3182		-0.32373	-1.35264	-0.1272	-0.10546	0.23064	-0.14719	-0.1834	-0.0974	-0.23651	-0.42776	-2.18679
PV3628		-0.22905	-0.00537	-0.087	-0.06523	-0.48156	-0.11154	-0.29862	-0.11508	-0.10766	-0.23278	1.01844
PV4213		-0.03123	0.84004	-0.04164	-0.03861	-0.88816	-0.09146	0.09381	-0.10882	-0.0476	-0.09909	1.10444
PV4647		-0.20482	-0.59389	-0.09859	-0.0801	-0.60415	-0.10285	-0.29766	-0.12867	-0.17093	-0.22463	0.8172
PV4653		-0.32307	-1.35241	-0.12643	-0.10483	-0.88897	-0.14689	-0.41829	-0.1893	-0.23559	-0.42711	-2.29935
BC030640.1	IOH26818	-0.1048	0.36562	-0.07566	-0.08136	0.43604	-0.09806	0.08458	-0.11644	-0.12698	-0.1405	-0.39682
NM_004935.1	IOH4873	-0.10725	0.22657	-0.08055	-0.07864	0.30603	-0.09985	-0.0771	-0.12677	-0.10259	-0.10398	1.10444
NM_032731.2	IOH6754	-0.07368	0.87304	-0.07179	-0.07466	0.63338	-0.09776	-0.08378	-0.11344	-0.05289	-0.06354	1.10444
BC007863.1	IOH6769	-0.12992	0.2065	-0.0772	-0.08158	0.55493	-0.10614	-0.08442	-0.00767	-0.06026	-0.18876	0.74284
BC012924.1	IOH11017	0.0699	-0.64696	-0.07127	-0.07948	-0.29485	-0.0633	0.18356	-0.1042	-0.11318	0.66489	-0.20425
BC069092.1	IOH63641	-0.12814	-1.05651	-0.0839	-0.07948	-0.41229	-0.06091	-0.185	-0.09196	-0.09086	0.2335	-1.49505
BC005177.1	IOH4713	-0.16904	-0.78147	-0.06972	-0.0275	-0.17194	-0.07948	-0.18977	-0.09196	0.0426	-0.21941	-0.14016
NM_002695.2	IOH5025	-0.17214	-0.89489	-0.06818	-0.0208	-0.39183	-0.07858	-0.14139	-0.08897	0.05548	-0.19137	-0.39627
NM_019845.1	IOH5716	-0.13725	0.39159	-0.08571	-0.07591	0.04119	-0.10045	-0.09651	-0.11073	-0.12261	-0.14539	-0.29914
NM_003344.2	IOH6283	-0.11724	-0.70798	-0.07952	-0.06543	-0.41132	-0.06839	-0.13375	-0.11535	-0.10559	-0.04203	0.41059
BC005807.2	IOH6261	-0.05434	0.39171	-0.04834	-0.04784	1.57803	-0.04022	-0.00867	-0.09006	-0.03748	0.08285	1.10444
NM_199191.1	IOH3115	-0.09368	0.00745	-0.07772	-0.05831	0.08082	-0.07888	-0.1293	-0.12704	-0.0453	-0.17311	1.04132
BC013630.1	IOH10193	-0.08368	-0.00899	-0.06483	-0.05286	0.18714	-0.07439	0.04003	-0.10366	0.02465	-0.11539	1.10444
NM_020438.3	IOH40220	-0.14792	0.00382	-0.08107	-0.07717	0.17716	-0.10974	-0.1433	-0.12323	-0.10766	-0.12093	1.10444
NM_022789.2	IOH40292	-0.14392	0.23621	-0.07488	-0.07025	-0.04773	-0.10075	-0.19614	-0.09251	-0.05865	-0.11083	1.10444
NM_024309.1	IOH5379	-0.12414	0.23191	-0.09705	-0.07759	0.42122	-0.05341	-0.12548	-0.0664	-0.08833	-0.03355	-0.44257
PV5214		-0.22883	-0.56167	-0.0955	-0.08681	-0.57418	-0.08667	-0.28048	-0.1488	-0.15413	-0.21713	-0.64941
NM_003362.2	IOH11675	-0.13548	-0.567	-0.079	-0.04448	-0.1067	-0.08188	-0.15858	-0.08272	0.04306	-0.28559	0.88557
PV3781		-0.13881	0.23575	-0.09035	-0.08409	-0.20609	-0.06839	-0.192	-0.13465	-0.14539	-0.118	0.21163
NM_153345.1	IOH27468	-0.12858	-0.81085	-0.07411	0.00036	-0.17967	-0.08966	-0.05196	-0.0906	0.05917	-0.17246	-0.26364
NM_013322.2	IOH27109	-0.07101	-0.48024	-0.07308	-0.05977	-0.26617	-0.04862	-0.00836	-0.11208	-0.08074	-0.01758	1.07673
BC062696.1	IOH40720	-0.09524	0.07312	-0.08339	-0.07508	0.05102	-0.09985	-0.22478	-0.13411	-0.16219	-0.03779	0.71291
NM_020425.3	IOH40803	-0.07991	-0.01716	-0.07977	-0.07591	-0.30854	-0.09087	-0.08569	-0.12867	-0.11225	-0.11018	0.62601
PV3849		-0.12703	0.83131	-0.09086	-0.08304	0.10692	-0.09865	-0.10129	-0.12622	-0.14424	-0.23962	0.21915
BC020517.1	IOH10694	-0.13236	0.28612	-0.07823	-0.07424	0.20776	-0.10495	-0.14871	-0.11752	-0.09201	-0.10398	1.10444
PV3783		-0.15903	0.09682	-0.09499	-0.08723	-0.27794	-0.08816	-0.26202	-0.13221	-0.15598	-0.18941	0.37251
PV3874		-0.0299	0.33761	-0.08364	-0.0843	-0.18756	-0.10375	-0.14744	-0.12949	-0.1401	-0.16398	-0.32651
PHG0315		-0.13258	-0.3523	-0.07359	-0.06963	-0.15228	-0.11003	-0.06374	-0.12051	-0.13642	-0.16919	-1.49787
NM_017988.1		-0.0968	0.53087	-0.05967	-0.05643	0.56169	-0.10105	-0.01249	-0.10039	-0.03195	-0.11572	1.10444
BC033766.1	IOH21750	-0.10947	-1.07874	-0.06637	-0.03861	-0.29807	-0.08547	-0.16845	-0.11209	0.00072	-0.12681	-1.18864
NM_173554.1	IOH25890	-0.14815	-0.67044	-0.08416	-0.03274	-0.49284	-0.10944	-0.2095	-0.1197	-0.08142	-0.15778	0.36416
NM_002709.1	IOH5281	-0.11258	0.31674	-0.07642	-0.07486	0.08517	-0.07708	-0.17545	-0.09223	-0.13987	-0.06812	1.10444
BC019254.1	IOH12801	-0.17215	0.71199	-0.08468	-0.08136	0.7078	-0.09685	-0.10766	-0.10148	-0.13297	-0.19072	-0.36386
NM_145047.1	IOH10837	-0.15059	0.61559	-0.08287	-0.07465	-0.15003	-0.09026	-0.11816	-0.12079	-0.12469	-0.15354	0.80503
NM_030780.2	IOH10844	-0.11436	0.27716	-0.08313	-0.07424	0.1923	-0.10675	-0.08665	-0.13139	-0.11433	-0.11768	1.10444
BC033025.1	IOH22485	-0.11836	0.28578	-0.08648	-0.07759	0.14124	-0.11064	-0.11147	-0.12514	-0.10444	-0.08996	1.10444
NM_018983.2	IOH3041	-0.11725	0.59212	-0.0723	-0.07675	0.11707	-0.10674	-0.16272	-0.1042	-0.07751	-0.09713	1.10444
NM_016449.2	IOH29060	-0.25084	-0.824	-0.10659	-0.07906	-0.39666	-0.01985	-0.34191	-0.16783	-0.16703	-0.25201	-0.71666
NM_004503.2	IOH42979	-0.1457	0.42948	-0.07592	-0.00844	-0.07303	-0.10225	-0.19773	-0.10284	-0.06854	-0.18615	0.0395
NM_181656.1	IOH41475	-0.1417	0.11157	-0.06792	-0.05664	-0.01407	-0.11304	-0.09334	-0.12351	-0.08073	-0.2106	0.88977
NM_153764.1	IOH45724	-0.13903	0.12381	-0.06302	-0.0405	-0.00456	-0.10525	-0.05769	-0.11236	-0.05496	-0.14963	1.10444
NM_031492.1	IOH5506	-0.04656	0.12824	-0.06251	-0.00991	0.05472	-0.09297	-0.02363	-0.0906	-0.02067	0.00786	1.10444
BC025263.1	IOH13964	-0.09258	-1.34584	-0.12617	-0.0755	-0.08607	-0.08457	-0.1764	-0.13846	-0.15276	-0.10333	1.10444
NM_133325.1	IOH10336	-0.10125	0.43095	-0.08571	-0.07822	0.10836	-0.09746	-0.11371	-0.12894	-0.11801	-0.12779	1.10444
NM_002104.1	IOH26030	-0.08413	0.417	-0.08545	-0.07214	0.22613	-0.10195	-0.09715	-0.1458	-0.11985	-0.13267	1.10444
BC012001.1	IOH10862	-0.09657	-0.40629	-0.08261	-0.07717	-0.36042	-0.09805	-0.199	-0.1265	-0.09984	-0.08181	1.10444
BC018929.1	IOH22929	-0.16325	-1.02214	-0.09679	-0.08032	-0.50009	-0.09237	-0.20632	-0.09903	-0.10398	-0.03681	0.39128
NM_003002.1	IOH7395	-0.18615	-0.25477	-0.08932	-0.08388	-0.23058	-0.11424	-0.18054	-0.12405	-0.11732	-0.21549	0.05084
NM_003049.1	IOH40375	-0.18593	-0.14453	-0.09035	-0.0778	-0.06674	-0.12172	-0.17131	-0.12378	-0.1141	-0.08246	1.10444
NM_198573.2	IOH50130	-0.0699	0.46123	-0.05555	0.01964	0.47132	-0.0612	0.00756	-0.08924	0.04099	-0.19789	1.10444
NM_152855.1	IOH50148	-0.14369	-0.89296	-0.08571	-0.0361	-0.2404	-0.08847	-0.14521	-0.11644	0.01015	-0.31332	0.37447
NM_181704.1	IOH50065	-0.15925	-0.66761	-0.07462	-0.0187	-0.19965	-0.09566	-0.13248	-0.10991	0.01568	-0.25201	0.55737
NM_001009616.1	IOH50117	-0.12103	-0.61509	-0.07489	0.03075	-0.06288	-0.09446	-0.00708	-0.1091	0.0449	-0.18061	-0.44527
NM_032276.2	IOH41392	-0.08124	0.05656	-0.07437	-0.05077	-0.37604	-0.07648	-0.17513	-0.11481	-0.14793	-0.00224	1.10444
NM_012214.1	IOH41693	-0.15481	0.21568	-0.087	-0.07717	-0.17081	-0.09955	-0.11593	-0.12731	-0.1355	-0.16006	1.08175
NM_001014291.1	IOH57344	-0.10614	-0.95886	-0.07926	-0.06962	-0.37476	-0.03544	-0.18531	-0.05036	-0.03978	-0.00551	-1.31743
NM_014426.2	IOH41447	-0.13547	-0.82343	-0.09731	-0.07612	-0.68003	-0.10135	-0.28175	-0.13927	-0.12583	-0.14767	-0.73823
NP_001486.4		-0.25306	-1.15564	-0.11174	-0.08996	-0.57854	-0.10884	-0.20377	-0.14444	-0.15046	-0.13659	-1.19318
BC038585.1	IOH26053	-0.1997	-0.87458	-0.08751	-0.08074	-0.48735	-0.0615	-0.18945	-0.12079	-0.13343	-0.10855	-1.05564
NP_003844.1		-0.20482	-0.40709	-0.10014	-0.07759	-0.39424	-0.12412	-0.22287	-0.13846	-0.13596	-0.31201	1.04249
NM_000850.2	IOH9886	-0.0719	2.56261	-0.04705	-0.03568	-0.29131	-0.08457	-0.00804	-0.0781	-0.09707	-0.13854	-0.00889
NM_003551.1	IOH10879	0.18126	0.53892	-0.0656	-0.01976	-0.23654	-0.03783	-0.18054	-0.08951	0.04766	0.05873	-1.03483
BC016380.1	IOH23077	9.26967	4.56191	6.31931	8.38828	7.75891	7.39265	6.65756	5.28241	8.14002	9.13025	0.02781
NM_025196.2	IOH10877	0.29129	2.6251	0.14885	0.25853	0.15895	0.23542	0.24658	0.1541	0.23082	0.26546	0.24184
BC000452.1	IOH3518	-0.03145	-0.0285	-0.09344	-0.07235	-0.57693	-0.0633	-0.25247	-0.10203	-0.08488	0.03297	-2.29794
NM_016497.2	IOH4360	0.01656	3.87904	-0.06045	-0.05496	0.46053	-0.05521	0.38217	-0.04547	-0.03149	0.11709	0.77141
BC008641.1	IOH3164	-0.01122	0.70111	-0.05813	-0.02143	-0.06336	-0.04172	-0.00994	-0.01366	0.00302	0.12884	0.9066
NM_000190.2	IOH3306	0.08613	-0.91598	-0.05066	-0.02625	-0.37926	-0.02315	0.1145	-0.00142	0.05618	0.22046	-0.96284
NM_019025.2	IOH41563	-0.2106	-0.95115	-0.11122	-0.09498	-0.30661	-0.12532	-0.25343	-0.16864	-0.17254	-0.29082	-1.77493
NM_000562.1	IOH44369	0.00189	1.59426	-0.04808	0.00665	0.38127	-0.07978	0.28128	-0.10148	-0.02574	0.04047	0.50287
NM_212461.1	IOH45870	-0.05634	0.76995	-0.05787	-0.03442	-0.03339	-0.09416	0.16097	-0.09305	-0.07452	-0.11865	-0.49763
NM_017974.2	IOH37886	-0.07235	-0.46266	-0.08235	-0.06606	-0.23686	-0.03783	0.02538	-0.07537	-0.03793	-0.03812	-1.0465
NM_005720.1	IOH3992	-0.13703	-0.76185	-0.08699	-0.08597	-0.37008	-0.08487	-0.24324	-0.13139	-0.14355	0.02873	-0.48946
NM_181718.3	IOH43722	-0.03279	1.58678	-0.05117	-0.05516	0.12287	-0.08787	0.25836	-0.11046	-0.04921	-0.05311	-0.53248
NM_176823.2	IOH43135	0.09946	1.53358	-0.05967	-0.04637	-0.12119	-0.03004	-0.10606	-0.01855	-0.00803	0.28893	-0.0904
NM_181892.1	IOH43701	0.02012	0.66005	-0.08106	-0.06438	-0.15099	-0.05551	-0.08251	-0.03105	3e-05	0.23285	-2.31492
NM_004635.2	IOH3889	-0.18593	-0.87141	-0.0821	-0.08367	-0.53811	-0.08217	-0.28111	-0.12079	-0.13089	0.01373	-0.98166
NM_144593.1	IOH11628	-0.09724	0.26683	-0.07772	-0.04741	-0.1075	-0.07828	-0.08314	-0.06776	-0.05726	0.01276	0.62074
BC029399.1	IOH23147	-0.10747	-0.90044	-0.0839	-0.05538	-0.32208	-0.08128	-0.01186	-0.09822	-0.02735	-0.06028	-1.55176
NM_177552.1	IOH12788	0.02012	-0.33586	-0.08235	-0.04637	-0.52264	-0.10405	-0.2827	-0.10692	-0.06348	-0.15648	-1.3648
BC027731.1	IOH14616	-0.003	0.83233	-0.06818	-0.00634	-0.01503	-0.07798	0.06453	-0.06586	-0.02574	0.02253	-0.22003
BC009967.1	IOH12224	-0.26328	-0.09281	-0.10117	-0.0931	-0.56049	-0.12083	-0.31135	-0.15287	-0.18129	-0.30386	-0.445
NM_013232.2	IOH10469	0.15615	0.1905	-0.05323	-0.02584	0.11127	-0.03664	-0.00549	-0.01175	0.07044	0.22502	-0.84325
BC017371.1	IOH14347	-0.15614	-0.24002	-0.08622	-0.07089	-0.42405	-0.11633	0.07408	-0.14798	-0.08211	-0.17865	-1.61315
NM_006351.1	IOH21740	-0.05923	2.15238	-0.06509	-0.06145	0.00301	-0.07948	0.09604	-0.06314	-0.05842	0.0033	0.1181
BC008892.1	IOH6264	-0.1168	0.39092	-0.10504	-0.07089	-0.54068	-0.07828	-0.23242	-0.05961	-0.10996	0.09427	-0.65397
BC013294.2	IOH13234	-0.07747	1.84707	-0.06509	-0.06963	-0.88445	-0.08247	0.00629	-0.07755	-0.06923	-0.00811	0.54209
NM_004094.2	IOH4059	-0.06146	-0.39972	-0.10891	-0.08388	-0.47834	-0.07018	-0.25438	-0.07483	-0.16288	0.03069	-2.31184
NM_206909.1	IOH43255	-0.04568	0.56966	-0.06406	-0.03212	0.04184	-0.0627	0.00597	-0.03704	-0.00411	0.06524	0.84394
NM_138430.3	IOH43468	-0.16681	-0.3726	-0.08674	-0.0581	-0.36186	-0.09746	-0.22764	-0.09767	-0.13504	-0.11768	0.11985
NM_007278.1	IOH41289	0.01278	-1.04154	-0.05039	-0.00991	-0.10669	-0.06	-0.04527	-0.08136	0.00855	0.36034	-1.4571
NM_181514.1	IOH43068	-0.05723	1.03036	-0.05865	-0.01347	0.32199	-0.07678	0.12628	-0.09903	-0.04115	0.02579	0.37795
BC007530.1	IOH6875	-0.21704	0.03274	-0.09988	-0.08849	-0.39457	-0.11993	-0.21746	-0.13057	-0.16242	-0.26017	-0.90936
NM_001004306.1	IOH40085	0.06968	-0.41275	-0.05632	-0.03798	-0.0938	-0.04353	0.0378	-0.05526	0.02143	0.25534	-1.41722
NM_207337.1	IOH40127	0.02656	0.83369	-0.0607	-0.04888	-0.88414	-0.0591	-0.03032	-0.04411	-0.00687	0.16536	-0.428
NM_001004300.1	IOH40180	0.025	2.03488	-0.05504	-0.0537	-0.88719	-0.0567	0.08872	-0.04955	-0.0002	0.14937	-0.08983
NM_006953.2	IOH40285	-0.06345	1.13288	-0.07359	-0.0669	-0.22075	-0.08247	-0.05737	-0.12051	-0.07728	-0.01203	0.54552
NM_001764.1	IOH35547	-0.17504	-0.21121	-0.08674	-0.08618	-0.04612	-0.08907	-0.1032	-0.10094	-0.11065	-0.22039	-1.06891
XM_376764.2	IOH40703	-0.11214	0.43639	-0.08571	-0.07487	-0.57032	-0.08038	-0.18245	-0.08462	-0.11295	-0.00812	-0.77981
NM_021821.2	IOH40909	-0.08502	0.97331	-0.05993	-0.03757	0.302	-0.08786	0.09572	-0.10556	-0.04208	-0.06648	1.02995
BC100026.1	IOH62766	-0.1517	-0.41865	-0.0937	-0.08639	0.00076	-0.10225	0.04321	-0.13819	-0.12745	-0.20245	-0.97303
NM_006010.2	IOH59542	-0.02834	0.04442	-0.07669	-0.00592	-0.22639	-0.07139	-0.09334	-0.0713	-0.00618	0.10144	0.20291
NM_002451.3	IOH54928	0.09369	-0.43159	-0.06586	0.00728	-0.13939	-0.02645	-0.0946	-0.04955	0.0426	0.31404	0.22795
BC100954.1	IOH63439	-0.15037	-0.38769	-0.10246	-0.08639	-0.04097	-0.10824	-0.07742	-0.13493	-0.15368	-0.19104	-1.3239
BC001277.1	IOH3254	-0.21705	-1.02804	-0.11148	-0.10379	-0.39892	-0.12532	-0.22255	-0.16891	-0.18612	-0.29701	-1.80962
BC009820.2	IOH12615	-0.08969	-0.17447	-0.07539	-0.06062	-0.38781	-0.07798	-0.13662	-0.11399	-0.05887	-0.11996	-1.66649
NM_005893.1	IOH2471	-0.21615	-0.44111	-0.09395	-0.09142	-0.3137	-0.12143	-0.09684	-0.13248	-0.15575	-0.26538	-1.58297
NM_024946.1	IOH10395	-0.05056	-1.17934	-0.09293	-0.06166	-0.6056	-0.07408	-0.1382	-0.11399	0.0028	-0.22332	-2.16422
BC003188.1	IOH4526	0.04901	-1.01965	-0.07849	-0.05077	-0.10122	-0.063	-0.13407	-0.06803	0.00026	0.21557	-2.31068
NM_006564.1	IOH22614	0.07658	1.12778	-0.06509	-0.07214	0.53398	-0.08816	0.3252	-0.10339	-0.043	0.00558	-0.30746
NM_003944.2	IOH2324	-0.1946	-0.8358	-0.10272	-0.06334	-0.60222	-0.09656	-0.28493	-0.12867	-0.12652	-0.15321	-0.37394
NM_146421.1	IOH10710	-0.10703	0.88404	-0.0607	-0.03442	0.05053	-0.08667	0.05021	-0.06097	-0.03771	-0.02866	0.72364
NM_001622.1	IOH2128	-0.16637	0.04238	-0.08391	-0.08408	-0.03871	-0.11274	0.04957	-0.11888	-0.14194	-0.17017	-1.20912
BC058000.1	IOH29426	-0.10458	-0.59309	0.04832	-0.07151	-0.31434	-0.05431	-0.14967	-0.05662	-0.07866	0.19079	-1.41435
BC045753.1	IOH62371	-0.14659	0.24132	-0.06792	-0.06502	0.18022	-0.01596	0.00724	-0.10393	-0.08786	-0.15582	-0.3444
NM_021071.2	IOH42492	-0.00256	1.08491	-0.06998	-0.05852	-0.88752	-0.08487	-0.02904	-0.09413	-0.04829	-0.04431	0.38202
NM_002003.2	IOH13613	0.13059	2.57055	0.0893	0.07601	-0.88558	0.04126	0.27682	-0.00441	0.07229	0.16992	0.91718
NM_002974.1	IOH14839	-0.0679	1.98804	-0.05761	-0.05643	-0.88413	-0.07948	-0.05386	-0.08408	-0.06923	-0.00029	0.51597
BC070044.1	IOH61634	-0.19793	-0.94513	-0.10452	-0.07591	-0.62831	-0.09116	-0.2582	-0.13792	-0.13044	-0.17604	-0.20689
BC024289.1	IOH14745	4.33016	3.24549	3.94623	4.31313	-0.87946	3.65914	4.38318	2.50359	3.70164	4.30021	0.23829
BC078671.1	IOH63075	4.83116	3.12243	4.28491	4.72364	4.85486	4.45252	6.20816	2.99355	4.80634	5.05701	0.29706
BC044632.1	IOH62971	-0.17615	-1.18796	-0.07643	-0.06041	-0.4553	-0.07648	-0.1347	-0.1061	-0.04506	-0.1193	-1.00357
NM_016230.3	IOH61410	-0.09702	-0.91542	-0.07566	-0.0296	-0.45449	-0.0663	-0.17354	-0.07184	-0.03632	0.0134	-0.24904
BC040564.1	IOH62269	-0.09814	-0.54659	-0.08133	-0.02772	-0.38007	-0.07079	-0.08697	-0.08489	-0.03264	-0.0567	-0.03365
NM_015938.2	IOH12752	-0.17637	0.0298	-0.02797	-0.05391	-0.46593	-0.09776	-0.17099	-0.10067	-0.09569	-0.18354	0.37126
BC009249.1	IOH12481	-0.03456	0.15137	-0.07205	-0.05035	-0.37781	-0.07289	-0.1484	-0.07211	-0.07015	-0.00681	0.29792
NM_130788.1	IOH4842	-0.04523	0.32207	-0.06509	-0.05287	-0.34301	-0.07589	-0.06819	-0.08081	-0.06094	-0.00355	0.25848
BC002360.1	IOH3606	-0.07346	1.10635	-0.05349	-0.03757	-0.88832	-0.07888	-0.05546	-0.05961	-0.05289	-0.04529	0.60603
NM_138482.1	IOH12454	-0.07902	2.10192	-0.05298	-0.06774	-0.88704	-0.08277	0.25167	-0.09822	-0.04852	-0.00094	0.59491
BC012783.2	IOH12579	-0.14437	1.78582	-0.06844	-0.07193	-0.06287	-0.07768	0.17275	-0.08951	-0.05289	-0.09159	1.10444
BC009393.2	IOH12944	-0.06768	2.18607	-0.0424	-0.06732	-0.88865	-0.07947	0.28287	-0.08707	-0.04208	-0.00583	0.89579
BC017869.1	IOH13888	-0.07412	2.62	-0.0607	-0.06669	-0.88736	-0.07049	0.0674	-0.04683	-0.07475	-0.04104	0.33738
BC028573.1	IOH62077	-0.13281	0.02401	-0.09524	-0.0822	0.17023	-0.11183	0.01233	-0.13084	-0.15552	-0.15029	-0.75246
NM_198490.1	IOH40675	-0.10747	-0.32236	-0.0705	-0.03861	-0.27069	-0.07498	-0.12007	-0.06586	-0.04161	0.10209	0.56278
NM_018339.3	IOH57057	-0.2166	-0.70718	-0.09911	-0.08618	-0.57708	-0.08427	-0.25565	0.09075	-0.11732	-0.0805	-0.45088
BC034481.1	IOH62054	-0.18926	-0.28709	-0.08159	-0.0845	-0.07431	-0.11633	-0.03891	-0.12079	-0.14355	-0.19072	-1.47813
BC043564.1	IOH26298	0.00945	0.81429	-0.0772	-0.05852	0.18456	-0.09806	0.07154	-0.11263	-0.06624	-0.08116	0.07594
BC041174.1	IOH26249	-0.05879	0.46157	-0.06792	-0.06334	0.13012	-0.09356	0.2399	-0.11861	-0.04829	0.00329	-0.2194
BC044938.1	IOH26297	-0.06968	1.16453	-0.06612	-0.06628	0.05504	-0.09236	0.16224	-0.10964	-0.05657	-0.02638	0.38147
BC047869.1	IOH26925	-0.1048	1.02388	-0.06664	-0.07151	-0.88671	-0.09626	0.24786	-0.1216	-0.0499	-0.03583	-0.12496
BC047064.1	IOH61445	-0.16215	0.71437	-0.04601	-0.04071	-0.20158	-0.07229	-0.16877	-0.08625	-0.11065	-0.16594	-0.07293
BC066941.1	IOH61467	-0.22727	-0.97802	-0.06482	-0.0954	-0.77056	-0.10525	-0.3575	-0.13601	-0.173	-0.18387	-1.4222
NM_152613.1	IOH10808	0.003	1.74828	-0.04988	-0.05999	0.33326	-0.0564	0.28287	-0.06069	-0.04001	0.07634	0.27454
NM_015417.2	IOH11253	-0.11281	-0.9905	-0.07488	-0.03945	-0.31854	-0.05851	-0.08888	-0.06341	-0.00825	0.03199	-0.20851
BC040732.1	IOH28779	-0.12503	0.20083	-0.07797	-0.02772	-0.17967	-0.10075	-0.06692	-0.09006	-0.07383	-0.10007	0.43679
BC036917.1	IOH28736	-0.09524	0.73706	-0.07179	-0.02038	-0.05257	-0.09326	-0.02554	-0.10638	-0.06393	-0.09974	0.85498
BC054033.1	IOH29124	-0.10036	0.73343	-0.06792	-0.04595	-0.3812	-0.09206	-0.10447	-0.06341	-0.09201	-0.07235	0.73566
BC037957.1	IOH28753	0.02301	1.34747	-0.06302	-0.04741	0.27993	-0.09446	0.09477	-0.09115	-0.05266	-0.08148	0.40704
BC020602.1	IOH23062	0.07458	1.16192	-0.0571	-0.06606	-0.88365	-0.14809	0.59796	-0.09659	-0.02413	-0.42842	0.16057
BC005915.1	IOH62808	-0.17748	-0.20894	-0.0772	-0.07298	-0.05079	-0.03544	-0.04113	-0.06667	-0.09914	-0.20865	-1.07779
BC056398.1	IOH28786	-0.011	0.2927	-0.03158	0.01713	0.04892	-0.05251	0.16288	-0.05852	0.04168	0.15492	1.09859
BC051849.2	IOH28888	-0.1697	-1.04312	-0.10659	-0.07004	-0.73416	-0.10165	-0.35368	-0.13329	-0.14747	-0.12126	-1.64064
NM_175733.2	IOH26388	0.01945	1.12256	-0.05298	-0.03548	-0.88414	-0.08217	0.24244	-0.08516	-0.00481	0.01666	0.84276
NM_005254.3	IOH27031	-0.21771	-1.01023	-0.10814	-0.08199	-0.79263	-0.11154	-0.35781	-0.12568	-0.18313	-0.20474	-1.17597
NM_139246.3	IOH27557	-0.03301	0.68273	-0.0705	-0.05622	-0.88059	-0.07738	-0.05673	-0.04357	-0.06555	0.11514	0.38356
NM_004997.2	IOH26421	0.05724	2.18096	-0.0223	-0.03548	-0.88462	-0.04262	0.59605	-0.0123	0.06492	0.23219	0.4954
BC033818.1	IOH21869	-0.03034	1.57464	-0.04781	-0.05643	-0.8822	-0.08247	0.20076	-0.0713	-0.03678	-0.01399	1.10444
NM_152653.1	IOH13176	-0.01411	-0.02261	-0.07566	-0.04888	-0.15437	-0.03723	-0.06341	-0.06205	0.05618	0.11351	-2.26882
NM_006886.2	IOH3903	0.03279	5.95943	-0.04834	-0.06649	-0.88752	-0.07588	0.36721	-0.07266	-0.01976	0.02058	1.02457
NM_145044.1	IOH10819	0.06102	2.14309	-0.04911	-0.06628	-0.88236	-0.069	0.70935	-0.07048	-0.02965	0.13699	1.10444
NM_018111.1	IOH57283	-0.16903	-0.24887	-0.08055	-0.07319	0.84215	-0.09776	-0.05642	-0.13166	-0.14102	-0.1868	0.2326
NM_033198.2	IOH57312	-0.14236	0.41326	-0.08622	-0.07822	0.12287	-0.10525	-0.05959	-0.12677	-0.11824	-0.13072	0.26258
BC094726.1	IOH62681	-0.05767	-0.8739	-0.05812	-0.03966	-0.0479	-0.06599	-0.01536	-0.09115	0.02304	0.12003	-0.67887
NM_005697.3	IOH3933	-0.1488	-0.2779	-0.09705	-0.0864	0.18602	-0.11424	-0.05641	-0.12595	-0.12215	-0.23832	-0.88261
NM_014752.1	IOH5878	-0.05879	0.33091	-0.07643	-0.06334	-0.88703	-0.10135	0.0152	-0.08136	-0.08488	-0.12681	0.72163
NM_022572.1	IOH6351	0.06524	0.83947	-0.06457	-0.06041	-0.88607	-0.09776	0.25804	-0.08353	-0.06969	-0.09876	1.10444
BC004369.1	IOH5590	0.01545	-0.42739	-0.07154	-0.05726	-0.40923	-0.07948	-0.21014	-0.0974	-0.05013	0.18199	-2.31511
NM_006923.2	IOH4099	-0.08591	1.42198	-0.06844	-0.06229	-0.88139	-0.08367	-0.02045	-0.07972	-0.0667	0.00395	1.10444
NM_198538.1	IOH39839	-0.04212	1.78503	-0.04112	-0.06355	1.15307	-0.07798	0.27523	-0.07783	-0.02229	0.0209	0.83498
NM_007008.1	IOH4069	-0.1826	0.12938	-0.07617	-0.08031	0.16894	-0.10674	-0.06882	-0.10828	-0.1164	-0.18322	-0.50241
NM_006324.1	IOH3019	-0.20305	0.02945	-0.09009	-0.08325	-0.35606	-0.09925	-0.2477	-0.12704	-0.14539	-0.20278	0.50926
BC014409.1	IOH13355	-0.1068	-0.49533	-0.08081	-0.02835	-0.24282	-0.07858	-0.17353	-0.11916	-0.04944	-0.0254	1.10444
NM_007277.3	IOH40459	-0.05035	-0.93187	-0.03313	-0.03379	-0.36396	0.00382	0.07567	-0.06069	-0.01102	0.05122	-1.0797
NM_032467.1	IOH53453	-0.09524	0.04544	-0.07154	-0.03254	-0.8793	-0.08787	-0.07265	-0.08843	-0.02897	-0.03649	0.00553
NM_178550.3	IOH59725	-0.10636	-0.36716	-0.07308	-0.0535	-0.8859	-0.08937	-0.12485	-0.08027	-0.07245	-0.00323	-0.70214
NM_004164.2	IOH40388	-0.13947	-0.08248	-0.07153	-0.04888	-0.10186	-0.0651	-0.06214	-0.10474	-0.07636	-0.01692	0.55638
NM_020423.1		-0.01945	0.49389	-0.04859	-0.05139	-0.88478	-0.08308	0.41463	-0.07483	-0.01999	0.01046	0.07208
NM_004304.2		-0.05101	0.44819	-0.07385	-0.06774	0.16104	-0.09775	0.16638	-0.11263	-0.04139	-0.06714	-0.54536
NM_006891.2	IOH59488	-0.00989	2.57973	-0.03905	-0.05936	-0.88333	-0.07409	0.21189	-0.08191	0.00924	0.02286	1.10444
NM_181826.1	IOH50133	-0.07502	0.13266	-0.0919	-0.06166	0.74405	-0.05641	0.14537	-0.08299	-0.00342	-0.12811	0.49965
BC059361.1	IOH29207	-0.06302	3.00108	-0.06432	-0.07109	-0.8859	-0.08577	0.14314	-0.05335	-0.05658	-0.04562	0.44645
NM_001004354.1	IOH29006	0.00545	0.64009	-0.08828	-0.07634	-0.42678	-0.0573	-0.16176	-0.03568	-0.09086	0.14644	-2.28036
NM_198256.1	IOH50082	-0.0928	0.11962	-0.07282	-0.07109	0.27349	-0.07319	0.0569	-0.10202	-0.04277	-0.08116	0.36949
NM_183237.1	IOH50165	-0.12324	0.00281	0.00115	-0.06417	0.39689	-0.07378	0.15079	-0.02617	-0.02068	-0.19626	0.30704
NM_182554.1	IOH11558	-0.15192	0.27296	-0.07154	-0.0428	-0.88768	-0.11034	0.05594	-0.11018	-0.06854	-0.09681	0.17457
NM_012113.1	IOH27401	-0.09435	0.30438	-0.08751	-0.05328	0.066	-0.10345	0.23927	-0.11508	-0.04599	-0.1317	0.00185
NM_153741.1	IOH50175	-0.16325	-0.07908	-0.08003	-0.06795	-0.13714	-0.0612	-0.10447	-0.08	-0.05036	-0.03909	-0.47539
NM_001007250.1	IOH50092	-0.21549	-0.8291	-0.0455	-0.09226	-0.69984	-0.09566	-0.31231	-0.12024	-0.13251	-0.14408	-0.75782
PV3360		-0.02944	1.13776	-0.06328	-0.05643	-0.88752	-0.07229	-0.05291	-0.05389	-0.07406	0.05971	0.14025
PV4209		0.04968	2.09568	-0.02977	-0.05077	1.11183	-0.07439	0.46396	-0.07783	-0.01102	0.03721	1.06469
PV4315		-0.16681	0.34113	-0.10298	-0.07654	-0.88977	-0.10045	-0.05228	-0.07837	-0.11456	-0.22789	0.30082
NP_061838.1		-0.24817	-0.49272	-0.10736	-0.09435	-0.37395	-0.12651	-0.213	-0.14934	-0.19026	-0.28593	0.43634
NP_001056.1		-0.26906	1.90218	-0.09834	-0.09142	0.00236	-0.11963	-0.23751	-0.16103	-0.18013	-0.27353	0.27588
PHC0105		-0.15948	0.04908	-0.09008	-0.0317	-0.36831	-0.10045	-0.18372	-0.07483	-0.08994	-0.18159	0.89519
NP_003833.3		-0.21971	-0.12445	-0.11071	-0.08765	0.48711	-0.07348	-0.05769	-0.16402	-0.16955	-0.08312	-1.72672
PV5586		-0.0339	-0.79157	-0.06173	-0.03066	-0.12393	-0.07648	0.02092	-0.05472	0.03018	0.19666	-0.82696
NM_003418.1	IOH59002	-0.13014	0.25992	-0.0089	-0.06104	-0.88865	-0.09985	-0.05769	-0.08	-0.07452	-0.09355	0.14802
NM_134440.1	IOH40949	0.04301	-0.28459	-0.079	-0.06271	-0.88445	-0.08847	-0.13948	-0.07755	-0.09063	-0.02572	-0.94744
NM_001033.2	IOH61121	0.00211	0.9386	-0.06302	-0.06313	-0.88832	-0.09356	0.15556	-0.07891	-0.06209	-0.13561	0.88787
NM_170775.1	IOH43500	-0.02278	0.59415	-0.05736	-0.05496	-0.88172	-0.08098	0.13423	-0.01828	-0.04208	0.10666	1.05876
NM_014473.2	IOH9851	0.01389	-0.51528	-0.08545	-0.05705	-0.26811	-0.0594	-0.06246	-0.03052	-0.03103	0.36067	-1.09148
BC004549.2	IOH6358	0.04213	1.48697	-0.06045	-0.06606	0.60841	-0.08457	0.32966	-0.04955	-0.02942	0.0046	0.4294
NM_016101.3	IOH10163	-0.01011	1.85898	-0.07823	-0.06816	-0.87156	-0.07109	-0.06373	0.01408	-0.06646	0.04895	-2.31045
BC021969.2	IOH13337	-0.18415	-1.34311	-0.0705	-0.08891	-0.22542	-0.09356	-0.17958	-0.07075	-0.13619	-0.19691	0.49067
BC028721.2	IOH11718	-0.06457	0.21705	-0.06457	-0.01368	-0.888	-0.09685	0.11004	-0.10556	-0.03701	0.01764	0.37183
BC028123.1	IOH11565	-0.04545	-0.22891	-0.06509	-0.01724	-0.08865	-0.07798	-0.03763	-0.01638	-0.01792	0.00102	1.10444
NM_001738.1	IOH11391	-0.05946	1.06971	-0.0607	-0.03506	-0.88623	-0.09685	0.17434	-0.09876	-0.04093	-0.118	1.03228
NM_000687.1	IOH14308	-0.07346	0.4796	-0.06921	-0.06041	-0.18321	-0.08666	-0.14935	-0.09142	-0.07383	0.03003	0.71077
BC007206.1	IOH6600	-0.09524	0.76882	-0.07591	-0.05978	-0.88736	-0.09296	-0.00644	-0.06423	-0.08142	-0.0554	0.59496
NM_139201.1	IOH3954	-0.21482	-1.33506	-0.08622	-0.08618	-0.46561	-0.09266	-0.2757	-0.07945	-0.12767	-0.2318	-2.30341
NM_001659.1	IOH6999	0.00411	0.16351	-0.06818	-0.05266	-0.2338	-0.06839	-0.09397	-0.01937	0.06975	0.15199	0.25707
BC004117.1	IOH5657	-0.08791	-0.01342	-0.09293	-0.07445	-0.88478	-0.11274	0.10941	-0.12949	-0.0927	-0.1154	-1.2199
BC036452.1	IOH22480	-0.04656	0.67128	-0.07669	-0.06628	-0.88655	-0.08367	0.03461	-0.0055	-0.07176	-0.07267	0.48408
BC006177.1	IOH6666	0.03012	4.17778	-0.04653	-0.0667	-0.888	-0.07948	0.28987	-0.05988	-0.04093	0.04666	0.87306
BC009680.1	IOH9934	-0.05368	-1.35094	-0.07927	-0.07654	0.35098	-0.10944	-0.22383	-0.07809	-0.12837	-0.22365	-0.37441
NM_003847.1	IOH9834	-0.07279	-1.3489	-0.0955	-0.07843	0.17635	-0.11034	-0.04305	-0.09631	-0.14171	-0.23539	-0.49735
BC013567.1	IOH9922	-0.12036	-1.34901	-0.08905	-0.08807	-0.16936	-0.11663	-0.1032	-0.09903	-0.16794	-0.21778	0.1217
NM_030926.4	IOH62764	-0.11214	0.12098	-0.07488	-0.04092	-0.11878	-0.10644	0.0569	-0.09686	-0.07406	-0.118	0.2929
BC040924.1	IOH26332	-0.05146	-1.34516	-0.06689	-0.08367	1.12037	-0.07738	0.15333	-0.02888	-0.0805	0.00787	0.51841
BC096280.2	IOH63267	-0.04123	1.26456	-0.05761	-0.05957	0.31054	-0.09057	0.139	-0.08625	-0.01262	-0.06192	1.03267
BC017212.2	IOH13041	-0.13325	-1.34742	-0.08957	-0.08074	-0.43597	-0.10315	-0.21014	-0.11834	-0.1332	-0.17408	-0.47157
NM_002035.1	IOH6216	-0.01367	-1.34458	-0.05169	-0.06187	-0.12264	-0.08008	-0.00581	-0.03269	-0.0736	0.04666	0.22108
NM_080840.1	IOH11085	0.00456	1.39555	-0.06509	-0.05873	-0.88252	-0.08067	0.38439	-0.05525	-0.04392	-0.00421	1.03643
NM_032490.2	IOH11134	0.09302	1.33647	-0.04756	-0.05559	0.87212	-0.0651	0.5534	-0.07783	-0.00826	0.08025	0.23915
BC044585.1	IOH26894	-0.11658	-1.35037	-0.07256	-0.08136	0.5393	-0.09416	0.08522	-0.07184	-0.09914	-0.13333	0.50067
BC073977.1	IOH61809	0.10258	2.18663	-0.04679	-0.06775	-0.88043	-0.07498	0.30833	-0.02154	-0.04645	-0.03094	1.10444
BC047438.1	IOH62395	-0.15148	-1.13624	-0.1004	-0.03547	-0.51007	-0.09925	-0.18659	-0.04927	-0.07774	-0.07431	-0.67417
NM_178450.2	IOH26430	-0.21238	-1.35139	-0.07874	-0.07466	-0.16727	-0.07469	-0.16717	-0.07864	-0.13826	-0.12778	-0.64332
NM_024482.1	IOH4000	-0.12213	-1.037	-0.10014	-0.06209	-0.66746	-0.09386	-0.25215	-0.09468	-0.08718	-0.09224	-1.43127
NM_032643.3	IOH3821	-0.08235	0.82427	-0.07359	-0.05977	-0.88816	-0.10465	0.14442	-0.11018	-0.07797	-0.12941	0.20384
NM_004526.2	IOH6721	0.06079	-0.79679	-0.08493	-0.06481	-0.46207	-0.06599	0.03079	-0.10556	0.02212	-0.05311	-2.31594
NM_020133.1	IOH12573	-0.01901	-1.34935	-0.07025	-0.0757	0.65705	-0.09685	0.21349	-0.09169	-0.11663	-0.21028	0.42806
NM_000584.2	IOH58939	0.22927	1.756	-0.00451	-0.04301	-0.88671	-0.04952	0.30356	0.00456	0.01499	0.24915	1.10444
BC037863.1	IOH62291	-0.06791	0.76859	-0.08416	-0.07068	-0.88349	-0.10315	0.26186	-0.09903	-0.08027	-0.14898	0.59611
BC066324.1	IOH61478	0.0259	0.24495	-0.05195	-0.06313	-0.88752	-0.08277	0.51394	-0.07782	-0.01148	0.14709	-0.6004
BC066354.1	IOH40076	-0.20104	-1.33018	-0.06921	-0.09519	-0.60721	-0.10165	-0.20536	-0.11643	-0.15782	-0.14767	-2.29131
BC021258.1	IOH14670	0.15881	1.42084	-0.05013	-0.06251	-0.88365	-0.05821	0.62628	-0.07538	0.00118	0.1559	0.86194
BC042036.1	IOH26443	-0.21705	-1.34379	-0.09396	-0.08555	-0.50428	-0.10135	-0.23337	-0.10311	-0.12698	-0.23506	0.51888
BC023514.2	IOH27789	-0.14325	-1.35048	-0.05916	-0.0667	0.51175	-0.08128	-0.04973	-0.06613	-0.07498	-0.10007	0.12585
BC015535.1	IOH11057	-0.09235	0.87849	-0.06302	-0.04092	-0.88445	-0.09626	0.17147	-0.09196	-0.00733	-0.15093	1.06017
BC014501.1	IOH27915	-0.20882	-1.34107	-0.10787	-0.09058	-0.56001	-0.10824	-0.28844	-0.13139	-0.1806	-0.20833	-2.30745
BC017299.1	IOH14780	-0.08524	-1.3456	-0.06302	-0.0646	-0.08704	-0.07948	-0.14425	-0.06831	-0.11341	-0.20506	0.82174
NM_001018025.2	IOH58944	-0.29506	-1.18569	-0.11819	-0.09499	-0.73512	-0.14689	-0.34954	-0.18332	-0.19233	-0.39647	-2.22233
BC033864.1	IOH21842	-0.01789	0.82235	-0.00813	-0.06565	-0.88881	-0.10195	0.15938	-0.07239	-0.08004	-0.12844	0.51363
NM_152594.1	IOH35769	-0.00545	0.81883	-0.0669	-0.05664	-0.888	-0.08187	0.13423	0.01163	-0.06716	0.04177	0.60776
BC016790.1	IOH27885	-0.16481	-1.27654	-0.10143	-0.07843	-0.88526	-0.09116	-0.16908	-0.08244	-0.15046	-0.28723	-2.17279
NM_198590.1	IOH45575	0.02012	4.46641	-0.0571	-0.06774	-0.88414	-0.08757	0.13423	-0.02671	-0.0736	-0.02605	0.92836
NM_004816.2	IOH35782	0.12481	1.55854	-0.05349	-0.06753	-0.88462	-0.07139	0.62214	-0.05716	-0.04507	-0.00649	1.10444
NM_080926.1	IOH50158	-0.13836	-0.97406	-0.08158	-0.00677	-0.27858	-0.09835	-0.06055	-0.09767	-0.00757	-0.2181	0.53562
NM_206967.1	IOH50131	-0.21815	-0.97779	-0.10453	-0.07319	-0.53278	-0.137	-0.28112	-0.14879	-0.14769	-0.29538	-1.49064
NM_181522.1	IOH50079	-0.07235	-0.74699	-0.06767	-0.04301	-0.06626	-0.07798	0.05148	-0.08462	0.04352	-0.03192	0.02245
NM_001014977.1	IOH50164	-0.0679	-0.56632	-0.07488	-0.05182	-0.16324	-0.08577	0.04734	-0.09088	0.00877	-0.03648	0.04424
BC016964.1	IOH10344	-0.16925	-1.34493	-0.09241	-0.08555	-0.49783	-0.10525	-0.14299	-0.08734	-0.14608	-0.16007	-0.5628
NP_000561.3		0.2735	0.99191	-0.06586	-0.07025	0.73164	-0.10884	0.25295	-0.10692	-0.15045	0.14286	0.31725
BC009877.1	IOH12614	-0.14615	-1.34152	-0.08957	-0.0822	-0.57129	-0.09626	-0.16526	-0.08054	-0.14286	0.00134	-1.24991
NM_024540.2	IOH14529	0.11525	1.48981	-0.06173	-0.06523	0.12383	-0.04172	-0.05864	-0.05852	-0.04714	0.28828	-0.20491
BC015628.1	IOH13638	0.03168	2.32909	-0.05658	-0.06774	0.50338	-0.0612	-0.0179	-0.04602	-0.06808	-0.03811	0.73455
BC026955.1	IOH11904	0.07213	0.93157	-0.05787	-0.06104	0.33793	-0.06	-0.04655	-0.04411	-0.07015	-0.0016	0.69029
BC015674.1	IOH13800	0.14214	-0.4461	-0.04266	-0.05286	0.05892	-0.03334	-0.01027	-0.03323	-0.03288	0.12916	-0.40912
BC015557.2	IOH14423	-0.15392	-1.34583	-0.08468	-0.08681	-0.01149	-0.10884	-0.04463	-0.09387	-0.12376	-0.23473	0.17665
NM_020473.1	IOH42225	0.02189	-0.52708	-0.0803	-0.07487	-0.14374	-0.07978	-0.23815	-0.05253	-0.12054	0.20774	-0.0411
NM_153044.1	IOH43644	-0.06768	0.62308	-0.06664	-0.0623	0.0776	-0.07618	-0.06278	-0.06205	-0.06969	-0.06681	0.08503
NM_197973.2	IOH42306	-0.0788	0.67093	-0.07359	-0.07235	0.25642	-0.07888	-0.00867	-0.06831	-0.0713	-0.07789	-0.45832
NM_177559.2	IOH13704	-0.12747	-1.14702	-0.0906	-0.07382	-0.63379	-0.08217	-0.33172	-0.09685	-0.16725	-0.10855	-1.34594
BC037399.1	IOH27382	-0.11569	-0.63312	-0.0888	-0.08681	-0.09751	-0.10675	-0.03764	-0.13411	-0.12308	-0.18289	-1.52444
BC045809.1	IOH26434	0.0419	1.13118	-0.07488	-0.06858	0.52415	-0.07229	0.00278	-0.08924	-0.07429	-0.06876	0.04724
BC013708.1	IOH25782	0.05768	-0.70843	-0.06225	-0.06837	0.20615	-0.01926	-0.08856	-0.04438	-0.04553	0.02775	-0.06735
BC009047.1	IOH9807	-0.01633	0.66481	-0.07695	-0.0801	0.06632	-0.07079	-0.15285	-0.06722	-0.11341	-0.14246	0.01412
NM_014366.1	IOH4189	-0.05568	0.36075	-0.08364	-0.07843	-0.16614	-0.08217	-0.19995	-0.08517	-0.11571	-0.13724	-0.03234
BC001256.1	IOH3240	-0.0539	-0.22732	-0.07385	-0.07529	0.00366	-0.07408	-0.19486	-0.08544	-0.11226	-0.16104	0.21343
NM_000107.1	IOH4740	-0.18748	-1.34958	-0.08571	-0.08681	-0.03324	-0.10944	-0.12134	-0.09468	-0.13297	-0.25951	-0.25437
NM_138279.1	IOH35268	-0.07323	-1.31918	-0.08416	-0.0755	-0.3187	-0.07528	-0.15826	-0.03894	-0.06578	0.03003	-0.9304
NM_015464.1	IOH7434	-0.15636	-1.35128	-0.09293	-0.08807	-0.22912	-0.11423	-0.08538	-0.10067	-0.15345	-0.27908	-0.14687
BC029057.1	IOH22662	0.12792	-0.06536	-0.04189	-0.05538	0.76902	0.0131	0.02507	0.02387	0.01338	0.25926	0.26673
NM_024791.2	IOH22680	-0.02123	-0.25114	-0.08751	-0.06313	-0.3572	-0.0567	-0.192	-0.04194	-0.09868	-0.04333	-0.56797
BC003608.1	IOH4641	0.0519	-0.44973	-0.08106	-0.07298	-0.18515	-0.06479	-0.15253	-0.03759	-0.09085	0.22014	-0.71601
NM_133487.1	IOH4038	0.03634	0.10987	-0.07617	-0.07298	-0.03759	-0.05131	-0.17003	-0.08625	-0.10259	-0.06975	0.24999
BC003166.1	IOH5044	-0.08991	-0.95455	-0.09163	-0.08283	-0.67664	-0.08337	-0.30626	-0.11535	-0.1401	-0.16561	-1.32134
BC014323.1	IOH13941	-0.12614	-1.35105	-0.09447	-0.08869	0.08275	-0.11124	0.09604	-0.08761	-0.13918	-0.19398	-1.16741
BC017957.1	IOH12295	-0.05679	0.17066	-0.0839	-0.07717	-0.25039	-0.07078	-0.20123	-0.05961	-0.11318	-0.13137	-0.06909
NM_031482.3	IOH22840	-0.08502	-0.49804	-0.09627	-0.08576	-0.5613	-0.08367	-0.29607	-0.10692	-0.16817	-0.13953	-0.1115
NM_017986.2	IOH39818	-0.02478	0.56784	-0.07566	-0.07864	0.17458	-0.06899	-0.03796	-0.08489	-0.08625	-0.15257	-0.07429
NM_144717.2	IOH40859	0.00589	0.87554	-0.06638	-0.0734	0.61421	-0.07439	0.01043	-0.07864	-0.06762	0.09818	0.75253
NM_138289.1	IOH10781	-0.1168	-1.34765	-0.08081	-0.08744	0.25045	-0.10045	0.11896	-0.06831	-0.11088	-0.16268	-0.28848
BC026058.1	IOH13488	-0.05146	0.93395	-0.06921	-0.07235	0.72214	-0.07348	0.08904	-0.07837	-0.05243	-0.02866	-0.474
BC007557.1	IOH6840	-0.04279	0.53212	-0.08622	-0.0667	0.08324	-0.07738	-0.12739	-0.06097	-0.08533	-0.09942	-0.31708
NM_002298.2	IOH5905	-0.02634	-0.70424	-0.08391	-0.08199	-0.44564	-0.06359	-0.26425	-0.0316	-0.08257	-0.01562	-0.16118
BC047060.1	IOH26535	0.06235	1.5997	-0.07076	-0.07759	0.73792	-0.08067	0.10305	-0.08	-0.08718	-0.06485	-0.34344
NM_173545.1	IOH26160	0.05435	-1.01829	-0.07642	-0.06166	-0.30258	-0.03634	-0.0491	-0.06749	-0.03057	-0.12942	-1.32414
BC040949.1	IOH26268	-0.00344	-0.79758	-0.09421	-0.0646	-0.50975	-0.05311	-0.08506	-0.06641	-0.04093	-0.25886	-1.50578
BC048299.1	IOH26615	0.05101	-0.39745	-0.06947	-0.06963	-0.24943	-0.03813	-0.15922	-0.01339	-0.07245	-0.0805	-0.64301
BC008051.2	IOH7014	-0.20104	-1.34776	-0.09679	-0.08744	-0.53263	-0.10075	-0.20696	-0.10339	-0.14424	-0.21126	-0.39087
BC016615.1	IOH10688	0.17815	-0.9102	-0.06767	-0.06145	-0.09864	-0.00997	-0.16176	-0.00903	-0.00687	0.29219	-0.94449
NM_033640.1	IOH10841	-0.00589	0.11826	-0.08055	-0.07906	-0.20996	-0.07319	-0.23274	-0.04383	-0.11111	0.09753	0.81474
NM_001446.2	IOH11228	0.10969	1.20536	-0.04009	-0.05538	0.78947	-0.01356	-0.00549	0.01788	0.02097	0.25599	1.01439
NM_181738.1	IOH39994	-0.10347	0.5742	-0.08493	-0.07675	-0.00214	-0.07079	-0.12548	-0.07619	-0.08718	-0.11213	0.00738
BC063500.1	IOH39897	0.07746	-0.55566	-0.05787	-0.03799	1.12681	-0.02734	-0.08824	0.06492	-0.02988	0.26187	-0.99806
NM_020312.1	IOH39954	-0.07657	0.1017	-0.09086	-0.0843	-0.3348	-0.08278	-0.18468	-0.08136	-0.12124	-0.06909	-0.10829
BC064841.1	IOH39998	-0.00677	1.41506	-0.0754	-0.07717	0.42637	-0.08217	0.01202	-0.10583	-0.09086	-0.11083	0.23267
NM_079424.1	IOH45798	0.12392	-0.56292	-0.06612	-0.06774	-0.19771	-0.04322	-0.21905	-0.04493	-0.06209	0.00981	-0.19341
NM_001002033.1	IOH45892	0.06724	-0.71807	-0.06406	-0.06251	-0.00633	-0.02405	-0.00644	0.02033	-0.00481	-0.06225	-0.15048
NM_197974.1	IOH45792	0.17882	-0.77989	-0.06896	-0.0623	-0.23541	-0.02525	-0.13025	0.01707	-0.03954	0.01504	-1.20551
NM_199331.1	IOH45816	0.11125	-0.9347	-0.06689	-0.06125	-0.15921	-0.02495	-0.07773	0.02604	-0.01262	-0.03551	-0.83327
NM_014234.3	IOH3322	-0.21971	-1.35014	-0.08339	-0.07466	-0.41422	-0.09356	-0.1799	-0.09523	-0.11571	-0.22365	-0.50179
BC018891.2	IOH14500	0.01323	0.13323	-0.07101	-0.07655	-0.2048	-0.07948	-0.23496	-0.03568	-0.08879	0.40762	0.29121
BC024256.1	IOH14000	0.11236	0.85569	-0.06998	-0.07026	0.64143	-0.07978	0.12278	-0.05743	-0.04507	-0.01366	-0.08419
BC009785.1	IOH14325	-0.05679	1.04407	-0.079	-0.0713	0.43394	-0.07408	0.05976	-0.06613	-0.04852	-0.03551	-0.27863
NM_002867.2	IOH6672	-0.00789	0.34554	-0.07669	-0.05852	-0.21833	-0.06389	-0.16876	-0.04112	-0.07567	-0.03844	0.15231
NM_001663.2	IOH4954	-0.00256	1.62454	-0.06148	-0.069	0.00576	-0.05971	-0.0475	-0.00115	-0.05588	0.00199	0.82898
NM_017595.2	IOH6101	0.06813	2.18176	-0.06019	-0.07256	0.95105	-0.06449	0.29051	-0.07375	-0.0453	-0.00551	0.28768
NM_002068.1	IOH9848	0.01545	2.09964	-0.05529	-0.07068	0.82266	-0.0609	0.09063	-0.04955	-0.05105	-0.03877	0.87055
NM_000317.1	IOH9965	0.06924	-0.74677	-0.06895	-0.07298	-0.41695	-0.04861	-0.17385	-0.04683	-0.08004	0.08677	-0.34205
BC018624.1	IOH14128	0.04346	-0.47525	-0.07746	-0.07382	-0.54761	-0.03963	-0.26488	-0.03324	-0.12215	-0.00942	0.08117
BC008435.1	IOH7556	0.24816	-0.56076	-0.0223	-0.06313	-0.09767	-0.01207	-0.08251	-0.01257	-0.02297	0.22828	-0.38186
BC010061.2	IOH12254	-0.1577	-1.34958	-0.05013	-0.06481	0.5045	-0.08816	0.0814	-0.03622	-0.10812	-0.14669	0.34848
BC030833.1	IOH22239	-0.01034	-1.33517	-0.07411	-0.06879	-0.04677	-0.08008	-0.09747	-0.08217	-0.08165	-0.08702	0.2911
BC008077.2	IOH6111	-0.03634	0.3866	-0.06663	-0.07005	0.0399	-0.0624	-0.07042	-0.07945	-0.04829	-0.0541	0.22555
NM_003674.2	IOH39710	-0.05056	1.14842	-0.06148	-0.06795	0.41332	-0.0588	-0.01886	-0.03895	-0.05013	-0.07104	0.29682
NM_006914.2	IOH39668	-0.08457	0.88268	-0.06638	-0.06082	0.05907	-0.06989	-0.11433	-0.04629	-0.07912	-0.09322	0.30928
BC026187.2	IOH22486	0.0768	1.94177	-0.05941	-0.06962	1.2341	-0.0618	0.04257	-0.02589	-0.02989	0.00851	0.38482
BC028396.1	IOH26867	0.00566	2.10962	-0.0705	-0.07591	0.51546	-0.12592	0.05466	-0.10366	-0.05658	-0.09811	0.77188
NM_006573.2	IOH12947	-0.13814	0.69725	-0.0772	-0.07676	0.4631	-0.09146	0.03938	-0.08272	-0.11042	-0.16952	1.10444
NM_005916.2	IOH12526	-0.02923	1.79546	-0.07566	-0.07843	0.15009	-0.07918	0.00088	-0.07347	-0.10305	-0.15093	1.0217
NM_004264.2	IOH7394	-0.21882	-1.34901	-0.0821	-0.08744	0.10273	-0.10135	-0.02776	-0.09931	-0.1447	-0.2631	0.28823
BC007581.1	IOH6857	-0.20127	-0.87209	-0.09524	-0.08996	-0.13167	-0.09865	-0.10798	-0.11834	-0.124	-0.2168	-1.57565
BC031010.1	IOH23142	-0.27529	-1.14304	-0.112	-0.09876	-0.54165	-0.13041	-0.28748	-0.15668	-0.1875	-0.33516	-2.05189
BC042578.1	IOH27311	-0.03145	1.36063	-0.05865	-0.07214	0.74921	-0.07588	-0.02523	-0.06395	-0.06808	0.21296	1.08637
NM_139313.1	IOH6704	-0.03945	0.59801	-0.0656	-0.07298	0.61146	-0.07528	0.16892	-0.08734	-0.04392	0.01178	-0.54159
BC001446.2	IOH4019	-0.2435	-0.24785	-0.10762	-0.09205	-0.64007	-0.11094	-0.30593	-0.13547	-0.17922	-0.29407	-0.55684
NM_138819.1	IOH13823	0.00878	-0.6405	-0.06612	-0.04763	-0.33899	-0.04652	-0.17003	0.01163	-0.06554	0.15785	-1.14755
BC006999.1	IOH7367	0.12259	-0.09928	-0.07101	-0.07026	-0.31096	-0.04592	-0.15826	-0.03079	-0.07222	0.2273	-0.25931
BC035619.1	IOH27570	0.02412	2.24017	-0.05684	-0.07508	0.8755	-0.07049	0.12055	-0.04602	-0.0598	-0.09191	0.9206
BC036923.1	IOH25928	0.19393	-0.38236	-0.06328	-0.06523	0.0987	-0.00577	-0.08411	0.02169	-0.04047	0.03851	0.26624
BC056160.1	IOH29049	0.01567	1.75929	-0.06406	-0.07529	0.54977	-0.07229	0.07536	-0.06886	-0.07521	-0.09191	0.81474
BC013366.2	IOH27815	0.27906	-0.80846	-0.04189	-0.05496	0.17007	0.00801	-0.09938	0.02495	-0.03517	0.26415	-1.00296
BC002759.2	IOH46070	0.07969	1.68522	-0.06225	-0.07047	0.59939	-0.06599	0.03811	-0.07673	-0.05956	-0.06094	-0.2743
BC002381.2	IOH46138	0.03279	0.71369	-0.07977	-0.07444	0.05086	-0.04472	-0.206	-0.03432	-0.08602	-0.00583	1.10444
BC002950.1	IOH46164	0.28329	0.10851	-0.05168	-0.05873	0.32649	-0.03424	-0.03349	0.04888	-0.00043	0.93552	0.9213
BC020711.1	IOH46097	-0.05345	1.24029	-0.06045	-0.0711	0.56749	-0.07139	0.13996	-0.07184	-0.05543	-0.05898	0.4283
NM_001899.2	IOH40718	0.08835	0.47666	-0.04963	-0.06041	0.18746	-0.02015	-0.05959	-0.00251	-0.03356	0.15623	0.36974
BC026039.1	IOH40656	0.20171	-0.57868	-0.04292	-0.04134	0.02331	-0.00607	-0.01122	0.10217	0.00072	0.52533	-1.08174
NM_153229.1	IOH40698	0.23416	2.00948	-0.0522	-0.06606	0.51997	-0.02795	0.00756	0.02115	-0.02527	0.21654	0.7168
NM_198083.1	IOH40660	0.15281	2.87008	-0.04575	-0.06502	1.48315	-0.04802	0.30451	-0.07619	-0.00826	0.09785	1.02201
BC009689.1	IOH9910	-0.11458	0.0467	-0.09834	-0.0822	-0.46448	-0.08067	-0.31485	-0.08924	-0.15276	-0.17735	1.10444
BC017492.1	IOH10044	-0.07946	-0.63142	-0.07488	-0.07109	-0.6222	-0.06389	-0.01981	-0.0781	-0.10098	-0.03322	-0.53897
BC007618.1	IOH6923	-0.02811	1.04431	-0.05787	-0.07277	0.37386	-0.05701	0.05976	-0.02997	-0.05405	-0.03974	0.04902
BC003398.1	IOH3008	0.09991	-0.99741	-0.07102	-0.05643	-0.3849	-0.02105	-0.14108	0.04262	-0.03678	0.11221	-1.06468
NM_033103.1	IOH22340	0.03212	1.20343	-0.06535	-0.06921	0.07422	-0.0606	-0.04655	-0.03351	-0.05427	0.04927	0.62896
BC032249.1	IOH21538	0.03879	1.83664	-0.05762	-0.06146	0.61227	-0.06001	0.05402	0.02849	-0.03241	-0.08311	0.91673
BC030020.2	IOH22410	-0.0679	-0.45608	-0.06946	-0.0757	0.45376	-0.07918	0.11896	-0.06477	-0.0828	-0.09909	-0.95569
BC056669.1	IOH29465	0.02012	1.27284	-0.06044	-0.07025	0.9488	-0.0618	0.16638	-0.03487	-0.04852	-0.02637	0.78011
NM_133336.1	IOH42549	0.06035	-0.0065	-0.06689	-0.07026	-0.05305	-0.04173	-0.1258	-0.02073	-0.07682	0.20807	-0.03546
NM_022977.1	IOH42656	0.14992	-0.56644	-0.08081	-0.07047	-0.40247	-0.03813	-0.19645	-0.01176	-0.0713	0.06721	-1.31071
NM_133341.1	IOH42565	0.001	0.91172	-0.07617	-0.07424	0.37933	-0.07289	-0.10957	-0.07538	-0.08649	-0.10594	0.58445
NM_012459.1	IOH42518	-0.00433	1.05553	-0.07437	-0.07424	0.43443	-0.07169	-0.18659	-0.06069	-0.0927	-0.01758	1.10444
NM_000638.2	IOH6660	-0.02144	1.01028	-0.05117	-0.06669	0.39189	-0.0573	0.02698	-0.04873	-0.05611	0.0659	0.2782
NM_016619.1	IOH10473	-0.13281	-1.34731	-0.08674	-0.08556	-0.1953	-0.10674	-0.16718	-0.13411	-0.13849	-0.1418	0.12024
NM_000930.2	IOH29603	-0.01656	1.19503	-0.09061	-0.06606	0.74324	-0.06749	0.04703	-0.0142	-0.04713	0.00916	0.51642
BC016389.1	IOH10478	-0.18126	-1.32474	-0.09473	-0.08702	-0.59786	-0.09746	-0.26361	-0.11861	-0.14654	-0.11181	-0.56536
NM_016113.3	IOH12783	0.06613	2.70177	-0.06973	-0.07256	0.79431	-0.07438	0.22398	-0.08055	-0.04737	0.04699	-0.22342
NM_017988.4	IOH61176	0.00522	1.55808	-0.06715	-0.06711	0.83587	-0.0642	0.17911	-0.04819	-0.04829	-0.08116	0.37387
NM_002607.4	IOH35279	0.05746	1.53687	-0.06302	-0.06984	0.97667	-0.05581	0.10495	-0.04519	-0.04852	0.00134	0.52846
NM_003887.1	IOH60033	0.05213	-0.61373	-0.0674	-0.06397	0.00961	-0.02705	-0.10416	-0.01991	-0.06187	0.03525	0.51062
NM_001312.2	IOH3437	0.34774	-0.67294	-0.07746	-0.0669	0.29169	-0.02434	-0.11975	-0.0104	0.01867	0.16601	-1.71141
NM_003254.1	IOH3196	-0.05167	-0.0522	-0.09163	-0.08178	-0.33803	-0.07348	-0.28716	-0.07946	-0.12814	-0.15582	0.82025
NM_002415.1	IOH3502	0.02256	-0.92086	-0.07823	-0.07738	-0.40037	-0.06389	-0.26711	0.00211	-0.1042	0.1823	-0.10681
BC001083.1	IOH3776	-0.09057	0.08639	-0.06998	-0.0755	-0.1423	-0.05851	-0.10957	-0.06505	-0.06325	-0.05344	-0.43019
BC052966.1	IOH28846	-0.01278	-0.70254	-0.07334	-0.07151	-0.31273	-0.02705	-0.12898	-0.03541	-0.07452	0.19176	-1.085
BC020737.1	IOH14449	0.02834	1.6808	-0.05555	-0.06754	0.92061	-0.0645	0.07567	-0.0422	-0.04714	0.00297	0.84297
BC024300.1	IOH12700	-0.14926	-1.34844	-0.0955	-0.08828	-0.17258	-0.11573	-0.08665	-0.10801	-0.15414	-0.24516	0.02264
BC025996.2	IOH10875	0.08147	1.46304	-0.06612	-0.07089	0.20004	-0.06959	-0.03986	0.03148	-0.06739	-0.07006	0.74749
NM_004985.3	IOH53851	0.06613	0.46203	-0.07179	-0.06585	-0.16163	-0.04083	-0.18245	-0.02617	-0.08488	0.04438	0.12679
NM_139245.2	IOH53944	0.009	0.79014	-0.07437	-0.07508	0.05746	-0.05281	-0.07678	-0.07864	-0.08718	-0.10333	0.98391
BC017799.1	IOH14286	-0.10792	0.59563	-0.0919	-0.08472	0.25142	-0.11124	0.08522	-0.08951	-0.14309	-0.13985	-0.17288
NM_001006625.1	IOH58657	0.12058	0.27738	-0.07308	-0.07004	-0.43742	-0.03813	-0.30339	-0.01556	-0.08418	0.03884	0.67579
NM_030641.2	IOH26930	-0.04256	0.72753	-0.06251	-0.0667	0.74759	-0.06989	0.03174	-0.08816	-0.04852	-0.07822	0.17101
NM_052872.3	IOH35145	-0.12147	-1.34492	-0.09215	-0.08472	0.04522	-0.08697	-0.04845	-0.06477	-0.11893	-0.10855	0.30251
NM_003846.1	IOH54873	-0.13014	-0.02884	-0.08416	-0.08325	0.29234	-0.10375	0.01775	-0.10746	-0.12883	-0.23962	-0.73084
NM_020152.2	IOH42211	-0.08413	-1.34413	-0.0705	-0.07906	-0.17564	-0.07169	-0.15317	-0.07809	-0.11571	-0.02572	0.16206
BC093661.1	IOH61968	0.00612	1.22588	-0.037	-0.0273	1.07123	-0.03993	-0.08188	-0.03242	-0.0308	-0.04267	0.7111
BC016486.2	IOH61399	0.25283	4.95037	0.00528	0.00602	5.00113	0.12606	0.00533	0.1193	0.19608	0.09851	0.87854
BC039251.1	IOH62148	-0.04834	-0.07704	-0.07282	-0.07801	0.2598	-0.08636	0.07758	-0.11372	-0.07844	-0.09159	-0.6778
BC072000.1	IOH63090	-0.00322	2.24482	-0.06663	-0.07486	0.38577	-0.08757	0.04129	-0.06749	-0.09178	-0.15257	0.43321
JO-1		0.06368	1.71301	-0.05658	-0.06586	1.19947	-0.0612	0.23385	-0.06531	-0.04162	-0.0029	0.63716
P2287		-0.09924	0.53404	-0.09319	-0.08074	-0.09638	-0.08008	-0.18723	-0.1091	-0.11893	-0.22332	1.00297
PV3248		-0.13192	0.70337	-0.06277	-0.07612	0.38658	-0.07977	-0.20218	-0.07673	-0.11134	-0.16202	1.0029
PV3812		-0.0959	1.05168	-0.08622	-0.08094	0.21679	-0.09476	-0.22733	-0.09577	-0.1118	-0.23147	0.70042
NM_181481.2	IOH42514	-0.09746	-1.34878	-0.07926	-0.08576	0.3832	-0.10644	0.13805	-0.09387	-0.12123	-0.25299	-0.05608
PV3665		-0.07324	1.00767	-0.07075	-0.0755	0.39206	-0.09266	-0.01121	-0.1061	-0.09293	-0.16235	0.61115
BC019069.1	IOH14121	-0.11058	0.57907	-0.08442	-0.08241	0.01912	-0.09297	-0.06628	-0.08897	-0.13573	-0.16756	0.65878
PV4680		-0.17926	0.09342	-0.0986	-0.08576	-0.26972	-0.11453	-0.17099	-0.13547	-0.12146	-0.26277	-0.83675
BC072396.1	IOH61805	-0.00322	0.99032	-0.06225	-0.07465	0.53028	-0.07438	0.17116	-0.06912	-0.04691	0.00199	-0.14082
NM_016006.1	IOH10127	-0.2395	-0.55543	-0.09654	-0.08996	-0.59932	-0.08697	-0.21555	-0.11943	-0.19739	-0.21746	0.71481
BC020622.1	IOH12066	-0.12636	-1.34788	-0.08106	-0.05831	-0.44466	-0.05521	-0.13311	-0.06233	-0.10766	-0.10757	-0.33832
BC092476.1	IOH62623	-0.015	1.21239	-0.07256	-0.0778	0.31087	-0.07558	-0.09333	-0.04466	-0.09546	-0.12159	0.44875
NM_025219.1	IOH28943	-0.015	-0.01535	-0.08235	-0.07675	-0.35026	-0.04652	-0.25725	-0.08327	-0.12008	-0.01659	0.50229
BC032825.2	IOH26816	0.04568	-1.07443	-0.0772	-0.07654	-0.37926	-0.05521	-0.24929	-0.03541	-0.0805	-0.08246	-0.88687
BC058862.1	IOH28675	-0.02367	1.1956	-0.07488	-0.07131	0.27333	-0.05251	-0.16463	-0.04058	-0.08281	-0.04627	1.00652
BC040981.2	IOH27624	-0.04034	1.61559	-0.06921	-0.07361	0.48324	-0.09057	-0.12038	-0.04466	-0.07199	-0.14213	1.10444
NM_006454.2	IOH45932	-0.15281	-0.31386	-0.08648	-0.07487	-0.24797	-0.07109	-0.10702	-0.06097	-0.10605	-0.04627	0.4207
NM_023112.2	IOH45933	-0.15414	-0.72148	-0.07231	-0.08869	-0.5787	-0.07528	-0.27252	-0.0664	-0.12169	-0.0179	-1.03951
BC013107.1	IOH11160	-0.0319	0.91955	-0.07076	-0.069	0.4623	-0.06719	-0.09684	-0.06396	-0.08234	-0.05964	0.41428
NM_153261.3	IOH22075	0.05012	0.61003	-0.06251	-0.05328	0.09162	-0.06	-0.02777	-0.04873	-0.04507	-0.02312	0.28857
BC087841.1	IOH62571	-0.05901	0.12336	-0.06302	-0.07026	0.45891	-0.05851	0.16606	-0.11018	-0.05174	0.04275	-0.51493
BC073937.1	IOH61765	0.94898	2.91783	0.3388	0.38384	1.63265	0.48709	0.74532	0.22045	0.35967	0.58891	0.40275
BC066254.1	IOH61859	0.04457	0.3908	-0.06586	-0.07612	0.4349	-0.07708	0.10495	-0.05472	-0.07544	-0.04822	-0.37316
BC067811.1	IOH61678	0.05879	1.04635	-0.05683	-0.07026	0.85504	-0.0624	0.18293	-0.04247	-0.05634	0.00101	0.28992
NM_016061.1	IOH3118	-0.07457	1.237	-0.07514	-0.08115	-0.16066	-0.07169	-0.23783	-0.08163	-0.1164	-0.15615	0.86352
BC008656.1	IOH3347	-0.04101	-0.93424	-0.10891	-0.08157	-0.62074	-0.06989	-0.34063	-0.10203	-0.147	-0.06225	-0.60787
NM_014955.2	IOH45543	-0.13103	-0.60908	-0.07797	-0.07801	-0.42952	-0.0609	-0.17258	-0.08951	-0.10489	0.06003	-0.67148
NM_173621.1	IOH43334	0.00434	1.04272	-0.04602	-0.06544	0.84135	-0.06599	0.19311	-0.06151	-0.03701	0.7588	0.93342
BC038294.2	IOH27125	-0.0639	1.0603	-0.06921	-0.07906	0.47437	-0.08577	0.08458	-0.06287	-0.07153	-0.10366	7e-05
NM_139240.2	IOH27365	-0.09235	0.95425	-0.079	-0.07445	0.01735	-0.07918	-0.08283	-0.08489	-0.09592	-0.1242	0.63994
NM_019069.3	IOH26403	-0.00277	1.47188	-0.05452	-0.06796	0.68283	-0.0651	0.18325	-0.05825	-0.03816	0.0496	0.66467
BC046645.1	IOH26386	0.04901	2.21397	-0.03622	-0.06774	1.237	-0.05521	0.15524	-0.07783	-0.01815	0.18427	1.04941
NM_002949.2	IOH56891	0.05835	1.04658	-0.05658	-0.06628	0.44361	-0.05491	-0.044	-0.06695	-0.05865	0.0571	1.03217
NM_018189.2	IOH45471	-0.11547	0.20457	-0.08519	-0.07759	-0.35011	-0.07828	-0.05673	-0.10366	-0.11318	-0.18028	-0.07922
NM_016512.2	IOH58592	0.06746	2.15284	-0.04988	-0.07173	0.94042	-0.05281	-0.03477	-0.00632	-0.05151	-0.0003	1.01606
BC061699.1	IOH29429	-0.08502	0.84787	-0.04653	-0.07822	0.63467	-0.09057	0.01647	-0.09223	-0.11824	-0.18712	0.29444
NM_138993.1		-0.3104	-1.29128	-0.12695	-0.10546	-0.84015	-0.14719	-0.39983	-0.18985	-0.21856	-0.40624	-2.21233
BC041615.1	IOH28053	-0.11414	0.40384	-0.08184	-0.08451	0.23918	-0.10225	-0.02013	-0.10175	-0.14332	-0.22821	0.54591
NM_002969.2		-0.13192	-0.48285	-0.08468	-0.08765	-0.04966	-0.10195	-0.01727	-0.13873	-0.10443	-0.05442	-1.54053
NM_152727.4	IOH28984	-0.1317	-0.50735	-0.08055	-0.08367	-0.23782	-0.03184	-0.11975	0.1087	-0.06209	0.13633	0.8156
NM_017877.2	IOH11542	-0.09035	0.21217	-0.07566	-0.07361	0.27172	-0.08937	-0.02141	-0.09767	-0.07591	-0.14474	-0.70998
NM_001651.1	IOH22503	-0.00833	0.48833	-0.0656	-0.06439	0.48613	-0.07289	0.1161	-0.07537	-0.06003	0.00558	-0.31718
NM_152489.1	IOH22752	0.04101	2.17155	-0.04138	-0.069	0.99423	-0.0636	0.28414	-0.01474	-0.02528	0.06753	0.73247
BC030295.1	IOH21572	0.04746	2.01889	-0.05633	-0.07403	0.56588	-0.07618	0.01074	-0.08055	-0.05059	-0.08116	1.0503
BC010467.1	IOH11119	-0.09969	-0.43124	-0.0821	-0.0799	-0.22075	-0.05911	-0.21969	-0.00577	-0.1233	-0.05964	0.02629
BC013009.1	IOH13110	-0.09147	-0.93753	-0.09396	-0.08136	-0.49155	-0.05461	-0.24928	-0.05118	-0.15091	-0.10333	-0.58968
NM_002159.2	IOH12902	-0.01522	1.29586	-0.07437	-0.0778	-0.14826	-0.05101	-0.25088	-0.04003	-0.09592	0.07471	0.84342
BC029877.1	IOH22783	-0.09302	-0.46108	-0.09834	-0.0843	-0.32062	-0.07229	-0.30117	-0.08244	-0.1279	-0.08898	-0.16818
BC056409.1	IOH29119	-0.18148	-0.20645	-0.09395	-0.08954	-0.48816	-0.09746	-0.12071	-0.11019	-0.1615	-0.18256	-0.00876
NM_004566.1	IOH27198	0.16748	0.4035	-0.04395	-0.0579	0.40575	-0.02644	0.09381	-0.00414	0.01269	0.31078	0.67963
BC033196.1	IOH23248	-0.1886	0.36472	-0.09086	-0.08325	-0.16597	-0.09057	-0.25279	-0.08951	-0.14585	-0.22952	1.06385
NM_053006.1	IOH27746	-0.04434	0.30766	-0.06277	-0.06606	-0.04435	-0.05221	-0.13534	-0.04411	-0.09109	0.00428	0.25955
NM_000666.1	IOH4147	-0.11414	0.79899	-0.08829	-0.08388	-0.14261	-0.08098	-0.16336	-0.0955	-0.13112	-0.18778	1.0724
BC052600.1	IOH29370	-0.00611	2.19095	-0.05117	-0.07131	0.62162	-0.06719	0.14697	0.02795	-0.06716	-0.00192	0.50616
BC058932.1	IOH29074	0.08479	2.05507	-0.05993	-0.07047	0.75066	-0.07049	0.07535	-0.07565	-0.04967	-0.05572	0.78152
BC059374.1	IOH29261	0.07524	1.71868	-0.04885	-0.05936	0.73245	-0.04921	0.07631	-0.04167	-0.05611	-0.03551	0.50514
BC006117.1	IOH6567	-0.14325	-0.66102	-0.08777	-0.08199	-0.21543	-0.09536	-0.12834	-0.04357	-0.11157	-0.19137	-1.10754
BC027724.1	IOH14366	0.00878	3.01163	-0.05633	-0.07047	0.96942	-0.0645	-0.04209	-0.0316	-0.06026	-0.04953	0.92885
BC029554.1	IOH21598	-0.11547	0.04806	-0.06457	-0.07738	0.0573	-0.09776	-0.02172	-0.07266	-0.09085	-0.19723	-0.54467
PV3760		-0.18882	0.64122	-0.10606	-0.09499	-0.32642	-0.09326	-0.15476	-0.11399	-0.17024	-0.27713	-0.30567
NM_001000.2	IOH4200	-0.07702	0.39455	-0.07617	-0.07257	0.00527	-0.08727	-0.1032	-0.02345	-0.08511	-0.02344	-0.04684
NM_000990.2	IOH7151	-0.05501	1.52825	-0.0522	-0.0669	0.66753	-0.06449	0.0865	-0.02181	-0.04944	-0.00485	0.91861
NM_002425.1	IOH4106	-0.009	1.01312	-0.06431	-0.06271	0.17361	-0.03334	-0.13598	-0.01828	-0.0759	0.07047	1.10444
NM_001337.2	IOH11359	-0.04257	1.15852	-0.07566	-0.06376	-0.15535	-0.06989	-0.14108	-0.08108	-0.08119	-0.1229	0.34867
NP_777596.2		-0.16015	-0.19784	-0.07308	-0.07697	-0.02019	-0.05251	-0.21205	-0.14471	-0.1661	-0.19658	0.07309
NP_004086.1		-0.16326	-0.2516	-0.09499	-0.08471	-0.19788	-0.08278	-0.22192	-0.11888	-0.14953	-0.24973	0.66187
NP_036374.1		-0.16681	-0.61146	-0.05633	-0.04154	-0.44402	-0.03304	-0.27252	-0.03812	-0.14999	-0.11669	-0.17184
PV3972		-0.2166	-0.17175	-0.1035	-0.09184	-0.44821	-0.11963	-0.1799	-0.1322	-0.16771	-0.29995	-0.65735
BC010352.1	IOH14239	-0.01145	-0.50077	-0.06148	-0.06984	-0.28985	-0.04502	-0.21141	-0.05879	-0.04921	0.24198	0.49333
BC018142.1	IOH10362	0.015	0.30993	-0.07437	-0.06732	0.8718	-0.0666	-0.18786	-0.07619	-0.09891	0.03949	0.8605
BC053647.1	IOH28956	-0.00055	1.08446	-0.06921	-0.05894	0.4167	-0.07498	-0.09779	-0.10311	-0.12284	0.04666	1.10444
NM_021063.2	IOH58956	0.22594	-0.74018	0.02693	0.07916	-0.16276	0.14404	-0.02013	0.00837	0.09323	0.39752	-0.22985
BC012596.1	IOH14331	-0.02412	-0.12127	-0.07566	-0.07173	-0.42308	-0.07678	-0.18149	-0.10366	-0.13205	-0.03094	1.10444
NM_000992.2	IOH1702	-0.047	-0.40402	-0.07204	-0.05517	-0.47657	-0.04622	-0.08061	-0.07022	-0.07636	0.11775	0.84036
NM_001839.1	IOH14563	-0.02678	-1.23299	-0.0937	-0.08074	-0.61108	-0.06989	-0.28843	-0.09876	-0.10374	-0.24941	-1.55661
PV4202		-0.22705	0.80409	-0.09241	-0.08639	-0.30404	-0.11334	-0.14171	-0.11616	-0.15621	-0.30093	0.78526
NM_078630.1	IOH37755	-0.15059	0.23905	-0.08184	-0.0801	0.13367	-0.06479	-0.23974	-0.07701	-0.07866	-0.12811	1.10444
NM_015191.1	IOH45349	-0.28995	-0.99084	-0.11225	-0.10044	-0.64523	-0.12562	-0.31771	-0.15695	-0.18681	-0.36386	-1.93911
NM_130467.3	IOH40626	-0.24839	-0.05674	-0.10555	-0.0866	-0.55598	-0.11364	-0.32313	-0.12351	-0.15943	-0.29603	1.10444
NM_004349.2	IOH36626	-0.12836	0.13481	-0.08674	-0.08094	-0.21882	-0.09207	-0.26297	-0.09849	-0.13688	-0.14083	1.10444
NM_016276.3	IOH35747	-0.1317	0.31934	-0.08802	-0.08262	-0.01213	-0.09895	-0.04559	-0.12296	-0.12906	-0.08539	-0.14562
PV3855		-0.22727	0.57737	-0.08751	-0.09037	-0.1009	-0.10974	-0.13407	-0.1148	-0.15506	-0.31658	0.23307
NM_004282.2	IOH40925	-0.30973	-1.27586	-0.12592	-0.10399	-0.83355	-0.1403	-0.39792	-0.18577	-0.22247	-0.40168	-2.23834
NM_173178.1	IOH35125	-0.28929	-1.14905	-0.12592	-0.10253	-0.78296	-0.1448	-0.3715	-0.18006	-0.20729	-0.4007	-1.99137
P2634		-0.17437	-0.53502	-0.08622	-0.08765	-0.24266	-0.11423	-0.16558	-0.13248	-0.15736	-0.31266	-1.23466
BC007602.1	IOH6921	-0.31885	-1.25771	-0.12668	-0.10504	-0.83758	-0.1448	-0.39855	-0.18985	-0.21534	-0.42255	-2.24505
NM_152776.1	IOH21708	-0.32307	-1.27552	-0.12643	-0.10399	-0.84982	-0.14599	-0.39729	-0.18985	-0.2204	-0.41766	-2.25103
PV4788		-0.14992	0.70077	-0.09163	-0.08136	-0.15486	-0.08217	0.15651	-0.12486	-0.12238	-0.22626	0.92683
BC015416.1	IOH10998	-0.14725	0.46565	-0.08056	-0.07843	0.18666	-0.07408	-0.05609	-0.09713	-0.08741	0.03134	-0.32403
BC009006.1	IOH10201	-0.31618	-1.31237	-0.12643	-0.10483	-0.84918	-0.14629	-0.41861	-0.18957	-0.23559	-0.4206	-2.27869
PV4399		-0.14747	1.11531	-0.07977	-0.08031	-0.09026	-0.09176	-0.00326	-0.11399	-0.13481	0.31273	1.05787
NM_021914.3	IOH14198	-0.0928	-0.49782	-0.07204	-0.0667	-0.12458	-0.05431	-0.00963	-0.02725	-0.05658	-0.15354	-0.25178
BC012289.1	IOH11447	-0.017	0.57147	-0.06586	-0.06607	0.38899	-0.0564	0.2313	-0.01991	-0.05726	-0.11768	0.94661
BC052803.1	IOH29397	-0.1028	-0.17844	-0.08056	-0.07151	-0.20174	-0.06539	0.097	-0.05961	-0.0927	0.24981	-0.07463
NM_052917.1	IOH37969	-0.07723	0.31731	-0.1004	-0.07675	-0.20061	-0.09056	-0.11466	-0.12296	-0.12906	-0.15028	1.10444
BC058926.1	IOH29101	-0.10125	-0.01909	-0.08493	-0.07529	-0.10089	-0.07229	-0.01663	-0.03324	-0.09937	-0.09713	-0.44417
NM_015568.2	IOH37988	-0.03545	0.6478	-0.07462	-0.07822	0.30845	-0.07229	-0.11943	-0.07837	-0.08625	-0.05801	0.71918
NM_178275.3	IOH38420	-0.0739	-0.31375	-0.08493	-0.07738	0.29588	-0.0573	-0.24196	-0.04873	-0.09408	-0.04724	0.90234
NM_198449.1	IOH29134	-0.04701	-0.12933	-0.07643	-0.07487	-0.22558	-0.0603	-0.25279	-0.05662	-0.08947	0.02253	0.57699
NM_031919.1	IOH42936	-0.11614	0.80965	-0.10092	-0.08723	0.44264	-0.09985	0.11227	-0.08788	-0.13228	-0.13724	-0.24842
NM_005965.2		-0.16237	0.54368	-0.07745	-0.07654	0.1807	-0.07827	-0.13758	-0.09957	-0.10098	0.0271	0.57322
NM_007194.2		-0.06302	-0.00696	-0.07797	-0.07528	-0.29436	-0.08067	-0.21269	-0.09441	-0.11341	-0.0329	0.74167
NM_004226.1		-0.02968	-0.93141	-0.08519	-0.07382	0.07083	-0.07768	-0.16303	-0.09685	-0.05704	0.06851	0.861
NM_016507.1		-0.05812	0.17542	-0.08777	-0.07444	-0.26102	-0.07348	-0.16208	-0.04465	-0.12629	0.14155	1.10444
NM_005307.1		-0.00255	-0.82525	-0.09447	-0.06313	-0.52006	-0.04772	-0.21619	-0.09957	-0.12721	0.04242	0.69515
NM_002613.1		-0.04945	-0.26554	-0.0937	-0.07277	-0.4735	-0.07558	-0.17799	-0.09305	-0.11502	-0.10137	0.28356
NM_020397.1		-0.08835	-1.19556	-0.10298	-0.07508	-0.70081	-0.06001	-0.22669	-0.11508	-0.1026	-0.15648	-1.04765
NM_024046.1		0.09324	-0.381	-0.06302	-0.06837	0.02879	-0.01896	-0.19518	0.00429	-0.0446	0.18557	0.6742
NM_018137.1	IOH5353	0.08325	-0.0987	-0.06329	-0.06585	0.45504	-0.01806	-0.17195	-0.00985	-0.0361	0.24263	0.08409
NM_024712.2	IOH22774	0.09436	0.5912	-0.0571	-0.06145	0.30474	-0.02135	-0.11084	-0.01366	-0.02804	0.24426	1.10444
BC032451.1	IOH21663	9.41393	2.01696	5.23987	5.32694	4.07516	7.24734	4.68904	5.5486	5.31394	12.2194	1.10444
NM_002576.2		-0.19126	-0.16664	-0.08597	-0.07675	-0.32884	-0.0651	-0.23719	-0.07184	-0.09661	0.09525	0.62737
NM_001012425.1	IOH44762	-0.14992	0.52055	-0.0821	-0.0845	0.11192	-0.10225	0.03429	-0.09931	-0.13112	-0.20604	0.55678
NM_018173.1	IOH43927	-0.17081	0.85785	-0.06457	-0.08346	0.52109	-0.09835	0.16511	-0.07619	-0.12054	-0.19006	0.20389
BC015842.1	IOH23072	-0.07346	-0.74246	-0.08493	-0.08074	-0.33931	-0.0666	-0.21682	-0.00686	-0.09224	0.03623	1.10444
BC011781.2	IOH13131	-0.10969	-1.29389	-0.11277	-0.07655	-0.78329	-0.08008	-0.15667	-0.13384	-0.07843	-0.31168	-1.60982
NM_152597.3	IOH25870	-0.08235	-0.60058	-0.09473	-0.07822	-0.59094	-0.06779	-0.192	-0.10284	-0.11042	-0.05865	0.81043
BC043528.1	IOH26294	-0.09746	-0.16835	-0.09499	-0.07927	-0.52876	-0.08008	-0.17195	-0.11372	-0.13182	-0.13463	0.63043
BC049216.1	IOH26610	0.09213	-1.18343	-0.07359	-0.05831	-0.49605	-0.01776	-0.20218	-0.02317	-0.03379	-0.0342	-1.31784
NM_002462.2	IOH21990	0.05323	-0.72375	-0.07772	-0.07068	-0.12248	-0.03633	-0.31994	-0.02344	-0.06555	0.36067	-0.32943
BC000574.1	IOH4174	-0.05546	0.52565	-0.07848	-0.07654	0.20293	-0.06689	-0.18373	-0.08027	-0.11134	-0.07692	1.10444
NM_018679.2	IOH26898	-0.10769	-1.05322	-0.09009	-0.06397	-0.49911	-0.06959	-0.2687	-0.09223	-0.10306	-0.073	-0.80564
NM_018393.2	IOH26255	-0.18682	-1.06491	-0.09601	-0.08408	-0.63992	-0.09056	-0.32631	-0.11562	-0.14954	-0.10105	-0.19817
NM_144988.2	IOH12542	-0.13881	0.29087	-0.08906	-0.0843	-0.12957	-0.09506	-0.05673	-0.1148	-0.12077	-0.15224	-0.06753
NM_000310.2	IOH7465	-0.03434	1.21318	-0.07076	-0.07634	0.23371	-0.07498	-0.01663	-0.10583	-0.08649	-0.04073	1.08018
NM_003782.3	IOH21916	-0.01922	1.43696	-0.08133	-0.07465	-0.04564	-0.08217	-0.04082	-0.04167	-0.11708	0.21524	0.92224
NM_024508.3	IOH45853	-0.09368	0.86942	-0.0687	-0.07214	0.44296	-0.07169	0.12151	-0.10855	-0.07958	0.01895	0.20052
NM_033306.1	IOH45759	-0.01123	1.49025	-0.06096	-0.06481	0.71989	-0.04712	0.1371	-0.06967	-0.02989	0.17709	1.10444
NM_014741.2	IOH3624	-0.17904	-0.57438	-0.10014	-0.08409	-0.62123	-0.07558	-0.26807	-0.11046	-0.15091	-0.00746	-0.76182
NM_003177.2		-0.00344	1.04476	-0.07153	-0.07256	0.48645	-0.06959	-0.0927	-0.09523	-0.08924	-0.02409	0.94316
NM_018348.4	IOH27159	-0.14704	0.71903	-0.08597	-0.08367	-0.21318	-0.08966	-0.10829	-0.11426	-0.13895	-0.19332	0.35982
NM_001315.1		-0.05724	-0.15836	-0.09576	-0.07654	-0.09735	-0.07319	-0.20155	-0.07429	-0.09454	-0.10627	0.43514
NM_014251.1	IOH13160	-0.17148	-0.11991	-0.09163	-0.08303	0.01058	-0.08607	-0.14903	-0.1091	-0.09661	-0.23017	0.41652
BC036062.1	IOH27284	-0.14792	0.46146	-0.06663	-0.08388	-0.00907	-0.09835	-0.02363	-0.12106	-0.13987	0.21491	0.02815
BC014640.1	IOH12428	-0.06346	0.20185	-0.08003	-0.0778	-0.10412	-0.07199	-0.1468	-0.08435	-0.11755	0.00982	1.06187
NM_001640.3	IOH3679	-0.12881	0.08174	-0.10272	-0.0822	0.03845	-0.09236	-0.24801	-0.1197	-0.14125	-0.17082	0.99077
NM_001834.2	IOH43456	-0.03345	0.8904	-0.0803	-0.06983	-0.05788	-0.05611	-0.05927	-0.12704	-0.08625	0.03753	1.10444
NM_022041.2	IOH25725	-0.05679	0.7738	-0.07591	-0.07214	0.15959	-0.07888	0.03621	-0.11236	-0.08579	-0.01496	0.54818
NM_032417.2	IOH57369	-0.06301	0.07709	-0.09576	-0.08094	-0.34849	-0.08217	-0.178	-0.1023	-0.12238	-0.10855	0.93802
NM_018199.1	IOH4885	-0.10947	-0.25363	-0.09834	-0.07528	-0.59674	-0.07049	-0.23433	-0.10556	-0.12446	-0.16365	0.83668
NM_182692.1	IOH38187	-0.02722	-1.17389	-0.08622	-0.08199	-0.56936	-0.05581	-0.30912	-0.04683	-0.11801	0.03134	-0.61313
NM_001003397.1	IOH58745	-0.04123	-0.47877	-0.09138	-0.08576	-0.4603	-0.07019	-0.31771	-0.08924	-0.11249	-0.14474	-0.36676
BC050424.1	IOH26735	-0.12236	0.51953	-0.08648	-0.08451	0.29379	-0.09715	0.02507	-0.09142	-0.121	-0.22756	0.00354
NM_003092.3	IOH21977	-0.16081	-1.21053	-0.08339	-0.08409	-0.52795	-0.08907	-0.12134	-0.06994	-0.12077	-0.02507	-2.04681
NM_016388.2	IOH22617	-0.11747	-0.69755	-0.04963	-0.0843	-0.38651	-0.07767	-0.01504	-0.04493	-0.08488	-0.14376	-0.95785
NM_000373.1	IOH56733	-0.08835	-0.99674	-0.08854	-0.08136	-0.68228	-0.07289	-0.32599	-0.08707	-0.14355	0.05514	-0.52485
NM_006900.2	IOH56629	-0.08835	0.8084	-0.08313	-0.07466	0.5981	-0.07858	-0.1137	-0.09495	-0.1187	-0.06289	1.10444
BC007920.1	IOH6782	-0.1377	0.58009	-0.06509	-0.07655	0.5852	-0.09566	0.20107	-0.07619	-0.09776	-0.14735	0.33553
NM_152474.2	IOH25857	-0.01456	0.07233	-0.07669	-0.07089	-0.20947	-0.05851	-0.09874	-0.1091	-0.09224	-0.04854	0.61818
BC005388.1	IOH7239	-0.02011	0.74477	-0.08029	-0.07424	0.23	-0.0621	0.00756	-0.09169	-0.09293	-0.0479	1.04881
BC006273.1	IOH6379	-0.08991	0.0603	-0.08932	-0.0667	-0.46191	-0.05371	-0.12134	-0.06586	-0.09592	-0.11474	1.10444
NM_018052.2	IOH6786	-0.00834	0.69339	-0.08494	-0.07634	0.48919	-0.0648	0.0919	-0.09577	-0.09132	-0.08181	0.66691
NM_002399.2	IOH13086	-0.09568	-1.24636	-0.09396	-0.07969	-0.60705	-0.07408	-0.28875	-0.09767	-0.11939	-0.20017	-1.43958
BC007894.2	IOH6720	-0.13214	-0.41196	-0.10452	-0.08786	-0.59417	-0.08607	-0.30594	-0.09251	-0.16932	-0.10105	0.65132
NM_016016.1	IOH3982	-0.07101	1.52054	-0.06431	-0.07151	0.92416	-0.06359	0.11196	-0.06097	-0.0591	-0.02964	1.10379
NM_003337.2	IOH7555	-0.06524	-0.47661	-0.08468	-0.07801	-0.3253	-0.06779	-0.23592	-0.05145	-0.09592	0.27035	0.85705
NM_005801.2	IOH6916	-0.10436	-1.18864	-0.09395	-0.07655	-0.57628	-0.0603	-0.02713	-0.09604	-0.03748	-0.17963	-1.08163
NM_000449.2	IOH10040	-0.14815	-1.18864	-0.10298	-0.07026	-0.49251	-0.03573	-0.24006	-0.08598	-0.06325	-0.24256	-1.42095
NM_003068.2	IOH10082	-0.06123	1.35938	-0.07514	-0.06837	0.44216	-0.05311	-0.19932	-0.06641	-0.10144	-0.06159	0.81952
BC008318.1	IOH6883	-0.00034	0.45908	-0.05426	-0.0382	-0.01503	-0.06749	-0.09397	-0.03188	-0.07452	-0.03616	1.05675
NM_145268.1	IOH10668	-0.00011	0.46758	-0.07128	-0.06649	0.07051	-0.04712	-0.11338	-0.03487	-0.07153	0.34208	1.0403
NM_016230.2	IOH10958	-0.12547	-1.02259	-0.08905	-0.07591	-0.43001	-0.05101	-0.25184	-0.06315	-0.08764	0.1409	0.08161
BC005258.1	IOH7193	-0.05257	0.77846	-0.07359	-0.07256	0.07599	-0.0639	-0.06214	-0.07483	-0.08994	0.0646	1.10444
NM_144647.1	IOH10664	-0.02878	-0.7132	-0.07849	-0.06984	-0.21865	-0.05491	-0.22892	-0.07809	-0.10098	0.09003	0.62675
NM_004357.2	IOH3965	-0.20038	0.13947	-0.06921	-0.08535	0.26947	-0.09985	0.03684	-0.09115	-0.1217	-0.22724	-0.24633
NM_024058.1	IOH3251	-0.13948	0.27114	-0.09241	-0.08262	-0.07109	-0.10704	-0.11116	-0.1023	-0.12675	-0.24647	0.28081
BC064943.1	IOH39950	0.09368	0.56988	-0.07874	-0.06564	0.23451	-0.0633	0.04766	-0.08761	-0.05772	-0.06224	1.10444
BC013120.1	IOH40178	-0.09279	0.40419	-0.07591	-0.05454	-0.31949	-0.0633	-0.13057	-0.03839	-0.07383	-0.15549	1.10444
NM_153702.1	IOH21427	0.00301	1.27182	-0.07642	-0.07382	0.59165	-0.0615	-0.09365	-0.05498	-0.08188	-0.09094	1.0136
BC013879.1		-0.15348	0.45556	-0.08184	-0.08262	-0.31644	-0.09595	-0.14553	-0.11508	-0.13067	-0.17474	0.61431
NM_000585.1	IOH21448	-0.07212	0.0941	-0.07772	-0.07759	-0.2396	-0.0648	-0.19104	-0.05173	-0.10651	-0.03354	1.02269
BC018404.1	IOH21454	-0.02367	-1.03927	-0.07978	-0.06711	-0.35962	-0.04203	-0.19264	-0.04901	-0.08188	0.26154	-0.75892
BC020733.1	IOH13021	-0.11125	0.96616	-0.07437	-0.07256	0.33052	-0.05341	-0.0771	-0.06532	-0.09822	0.1347	1.10444
BC024021.1	IOH12764	-0.0579	0.76689	-0.07592	-0.07382	0.36177	-0.06929	0.01011	-0.10311	-0.08027	-0.01105	1.04706
BC012106.1	IOH13202	-0.0559	0.39647	-0.08055	-0.07068	0.29201	-0.06899	-0.07679	-0.09767	-0.09178	-0.01496	0.95928
NM_032181.1	IOH13482	-0.05368	0.16601	-0.07308	-0.05726	0.09435	-0.06629	0.05275	-0.13003	-0.07129	-0.08637	0.63921
BC060818.1	IOH29248	-0.14548	-0.47605	-0.08081	-0.06732	-0.48156	-0.03903	-0.12739	-0.07347	-0.02758	-0.2406	-0.04642
BC020597.1	IOH14197	-0.01522	-1.21359	-0.06277	-0.03254	-0.44709	0.0161	-0.17227	-0.00468	0.03455	-0.08181	-1.43574
BC009015.1	IOH3279	-0.12992	-0.60318	-0.07642	-0.05475	-0.62494	-0.07289	-0.28525	-0.06233	-0.10513	-0.24843	1.10444
BC025314.1	IOH13984	10.6744	2.71901	5.3574	6.31372	5.74346	7.47894	5.31922	6.54484	5.7769	6.03032	0.65547
BC004305.1	IOH5525	-0.21193	-0.28368	-0.10839	-0.09121	-0.38409	-0.08607	-0.31199	-0.1061	-0.1783	-0.14572	1.10444
NM_006858.2	IOH4254	-0.02767	-0.55022	-0.0906	-0.07529	-0.33915	-0.04831	-0.17258	-0.03323	-0.07222	0.16796	0.49832
BC009644.1	IOH9983	-0.10991	0.55435	-0.08339	-0.07633	-0.21173	-0.07678	-0.15953	-0.08244	-0.14401	-0.06388	0.97785
BC042428.1	IOH27443	-0.1617	-0.6557	-0.10349	-0.0757	-0.19561	-0.0597	-0.16685	-0.07701	-0.08901	0.05645	-1.32158
BC025254.1	IOH12449	-0.07012	0.66356	-0.079	-0.07403	0.35549	-0.07768	0.07695	-0.11263	-0.06968	-0.08572	0.40581
NM_173793.2	IOH22040	-0.06324	0.59733	-0.06457	-0.06775	-0.88929	-0.14749	-0.41893	-0.18985	-0.06071	-0.42776	0.31576
NM_014791.1		-0.14125	0.34113	-0.08158	-0.08178	-0.08962	-0.08667	-0.10192	-0.09414	-0.10927	-0.09388	-0.05227
NM_022823.1	IOH21980	-0.09969	0.11383	-0.08493	-0.06606	0.06745	-0.06629	-0.07742	-0.09387	-0.0881	-0.13985	0.3674
NM_005218.2	IOH26662	0.00989	0.70383	-0.06818	-0.05328	0.84796	-0.04772	0.1075	-0.06504	-0.02275	-0.04431	1.10444
NM_002898.1	IOH11398	-0.11903	0.01879	-0.08906	-0.06166	-0.14858	-0.09686	0.00247	-0.10583	-0.10213	-0.24451	0.52207
NM_000351.3	IOH44381	-0.08879	0.9183	-0.06406	-0.07256	0.71569	-0.0666	0.07503	-0.04955	-0.06393	0.0271	0.03535
NM_024776.1		-0.16459	0.09172	-0.08905	-0.08639	-0.3783	-0.08487	-0.17513	-0.09224	-0.13757	-0.10366	0.15864
BC015932.2	IOH10047	-0.07568	1.00506	-0.06843	-0.07403	0.37143	-0.06479	-0.03986	-0.0558	-0.08441	-0.05898	1.10444
BC027622.2	IOH26866	-0.07457	-0.03213	-0.05942	-0.0734	-0.06111	-0.14779	-0.14362	-0.01991	-0.10029	0.0408	1.05691
BC032007.1	IOH22165	-0.1288	0.87293	-0.07798	-0.07193	0.34791	-0.0672	0.00279	-0.08163	-0.09638	-0.00323	0.63134
NM_019021.1	IOH3368	-0.08302	0.98499	-0.07437	-0.07025	0.16379	-0.06839	-0.02554	-0.09088	-0.06646	-0.04789	1.10444
myeloperoxidase_IV		-0.05546	0.61877	-0.06638	-0.06962	-0.07866	-0.0621	0.19948	-0.11154	-0.06762	0.01699	0.54716
P3099		-0.13525	-0.24649	-0.08622	-0.06481	-0.46077	-0.0579	-0.18022	-0.10448	-0.12767	-0.133	1.10444
PV3622		-0.04723	0.00325	-0.07025	-0.05978	-0.10492	-0.03394	-0.13598	-0.05825	-0.07107	-0.06649	0.49317
PV3834		-0.13992	-0.27677	-0.09653	-0.07424	-0.25281	-0.08786	-0.17449	-0.09441	-0.09247	-0.22723	0.49757
PV3830		-0.1806	-0.52969	-0.10195	-0.06753	-0.57869	-0.10615	-0.25184	-0.11616	-0.14792	-0.30973	1.09744
PV3846		0.05546	0.72651	-0.07308	-0.07235	0.17055	-0.04382	-0.16335	-0.05933	-0.07935	0.05188	1.09159
PV4333		-0.0788	4.30321	-0.05787	-0.06942	1.49475	-0.05191	0.14729	-0.06885	-0.06739	0.01765	1.05351
PV4341		-0.13392	0.89833	-0.09112	-0.07843	0.00173	-0.08128	-0.12261	-0.07592	-0.11916	-0.18451	1.10444
BC006304.2	IOH56932	-0.0559	0.21682	-0.06793	-0.07172	-0.0421	-0.04353	1.41656	-0.0365	-0.09293	0.42523	1.10444
BC006112.1	IOH56962	-0.14703	0.78447	-0.07952	-0.07738	0.11175	-0.08666	-0.03159	-0.10719	-0.11939	-0.09159	0.42639
NM_001842.3	IOH14561	-0.12147	0.03388	-0.0919	-0.07969	-0.0516	-0.09446	-0.05609	-0.13221	-0.12353	-0.12224	-0.33808
BC101330.1	IOH63571	-0.11924	0.00053	-0.08416	-0.0778	-0.31805	-0.07948	0.0187	-0.13574	-0.08879	-0.09746	1.10444
NM_138781.2	IOH58618	-0.00034	-0.99412	-0.08751	-0.06166	-0.65908	-0.04323	-0.2356	-0.12024	-0.04898	0.11774	-1.32756
NM_182482.1	IOH58616	-0.0719	-0.33893	-0.07566	-0.05999	-0.23138	-0.04832	-0.14171	-0.06097	-0.08188	-0.14376	0.44373
NM_182718.1	IOH58615	-0.09968	0.53745	-0.08107	-0.06271	0.33181	-0.07049	-0.044	-0.09713	-0.04484	-0.19626	1.10444
NM_002230.1	IOH54131	-0.06123	-1.14849	-0.07617	-0.06753	-0.58257	-0.05821	-0.24005	-0.05906	-0.09408	-0.1431	-0.13462
BC093762.1	IOH61990	0.02412	1.29439	-0.06638	-0.07236	0.58489	-0.06989	-0.03795	-0.07266	-0.06923	0.06166	0.7597
BC093926.1	IOH62009	-0.11236	3.14932	-0.08571	-0.08094	0.88967	-0.06959	-0.13534	-0.08516	-0.09615	-0.08148	1.09885
NM_000759.2	IOH59727	-0.12814	0.05021	-0.09679	-0.08367	-0.39666	-0.08457	-0.22001	-0.09822	-0.14194	-0.14311	0.88594
BC032508.1	IOH62199	-0.09302	-1.0142	-0.08235	-0.07004	-0.32239	-0.04352	-0.13789	-0.05553	-0.10236	0.09949	-0.41343
BC034247.1	IOH21451	-0.17949	-0.27892	-0.06715	-0.07487	-0.48704	-0.063	-0.22192	-0.07429	-0.13112	0.01145	0.27859
NM_032352.1	IOH6326	-0.08569	0.80398	-0.07153	-0.06774	0.11078	-0.07678	-8e-05	-0.11182	-0.10881	-0.08343	1.02092
NM_001011658.1	IOH12376	0.1417	-0.90135	-0.06406	-0.04993	0.40011	0.00771	-0.02364	0.00266	0.13165	0.42295	-0.5472
NM_001029896.1	IOH3590	-0.07324	-1.05651	-0.07669	-0.056	-0.4851	-0.03094	-0.18245	-0.08462	-0.05543	0.2485	0.81555
BC032822.2	IOH26849	-0.19215	0.16919	-0.09034	-0.08828	-0.27681	-0.08397	-0.14999	-0.09931	-0.13573	-0.16365	-0.67393
BC012095.1	IOH13147	-0.0659	0.51124	-0.07952	-0.05894	0.38577	-0.07469	0.0378	-0.09387	-0.05105	-0.16985	0.81532
BC011399.1		-0.10724	0.67842	-0.08081	-0.05454	0.17088	-0.08067	-0.05609	-0.06287	-0.04185	-0.19658	1.10444
NM_014364.1	IOH22295	-0.08591	1.03807	-0.06921	-0.07403	0.43796	-0.0621	0.05021	-0.05254	-0.06485	0.01112	0.51998
NM_022100.1	IOH12979	-0.01723	2.22679	-0.07488	-0.07445	0.69846	-0.03363	-0.14903	-0.03786	-0.06739	0.12035	1.01958
BC001012.2	IOH4207	-0.04745	0.52917	-0.08416	-0.07487	-0.05998	-0.0615	-0.09842	-0.06667	-0.10674	0.06459	1.10444
BC043619.1	IOH26417	-0.04923	-0.84567	-0.08184	-0.07298	-0.45708	-0.04323	-0.21427	-0.04465	-0.11571	0.19339	0.55844
NM_000207.1	IOH7334	-0.1577	0.43685	-0.06689	-0.07193	-0.23734	-0.07019	-0.14393	-0.0936	-0.12698	-0.07365	0.65955
NM_031496.1	IOH4571	-0.0839	0.50977	-0.05864	-0.06649	0.10273	-0.07019	0.0238	-0.11644	-0.11571	-0.08669	0.70246
BC036767.1	IOH22101	-0.08124	-0.24025	-0.0821	-0.0669	0.0072	-0.05281	-0.13598	-0.08761	-0.06946	-0.00551	0.70698
NM_024677.3	IOH22080	-0.04967	-0.07035	-0.04111	-0.04616	0.37498	-0.03663	0.14314	-0.11562	-0.01101	0.07666	1.0281
NM_013368.2	IOH1790	-0.05523	0.23224	-0.07333	-0.04553	0.06842	-0.02045	-0.03222	-0.07619	-0.07544	-0.13234	0.30664
BC052601.1	IOH29371	-0.08146	0.22214	-0.08003	-0.05957	0.08598	-0.06779	-0.00517	-0.07973	-0.06555	-0.12094	0.96889
BC032864.2	IOH28650	-0.0808	0.18574	-0.0803	-0.05957	0.36628	-0.08427	0.07026	-0.09549	-0.04323	-0.14343	0.93313
NM_003099.1	IOH3673	-0.0888	-0.93572	-0.10169	-0.08597	-0.60012	-0.07079	-0.29512	-0.07864	-0.12238	-0.04333	-0.03289
NM_020783.2	IOH22458	-0.16415	0.47201	-0.08906	-0.08514	0.23789	-0.09866	0.01234	-0.09849	-0.12906	-0.20343	-0.57244
NM_032360.1	IOH6003	-0.1577	1.04555	-0.09266	-0.08304	-0.21108	-0.07708	-0.21237	-0.09115	-0.13596	-0.22429	1.10444
BC006499.1	IOH5767	-0.10658	0.4846	-0.08493	-0.07906	0.10741	-0.08067	0.01615	-0.09767	-0.12008	0.04862	-0.25547
NM_014004.2	IOH36179	-0.18682	0.36086	-0.0839	-0.09205	-0.25844	-0.10644	-0.06437	-0.10475	-0.16357	-0.10203	-0.42628
NM_006555.2	IOH5843	-0.06701	0.20457	-0.04267	-0.06649	-0.15051	-0.05611	-0.12007	-0.0558	-0.11111	-0.0267	1.10444
NM_000818.1	IOH42395	-0.14414	-0.75754	-0.06406	-0.08052	-0.1845	-0.05012	-0.25184	-0.06803	-0.04208	-0.01399	1.10444
NM_001623.3	IOH13810	0.00234	-0.93288	-0.05091	-0.04553	-0.35236	0.00382	-0.13694	-0.05825	0.06699	0.03689	0.62977
NM_144602.1	IOH11852	-0.09169	-0.74269	-0.05039	-0.03442	-0.38442	-0.02405	-0.17958	-0.00849	-0.01262	-0.15289	-0.00468
BC028120.1	IOH11613	-0.05835	-0.26396	-0.07101	-0.05475	-0.20819	-0.04502	-0.12389	-0.03948	-0.04461	-0.09551	0.90626
NM_001906.1	IOH7194	-0.02367	0.51828	-0.0656	-0.05454	1.30531	-0.05851	0.22207	-0.07647	-0.01216	-0.07333	1.04766
BC025399.1	IOH11285	-0.32351	-1.35264	-0.1272	-0.10546	-0.88977	-0.14779	-0.41956	-0.19039	-0.23674	-0.42842	-2.31716
NM_138461.1	IOH21483	-0.0239	1.21817	-0.07488	-0.08011	0.06116	-0.07229	0.02793	-0.09441	-0.0835	0.02873	0.44598
BC030636.1	IOH22939	-0.15037	-0.26986	-0.0937	-0.0843	-0.51974	-0.07618	-0.27762	-0.10067	-0.16449	0.07601	0.6987
NM_001277.1	IOH21323	-0.0639	0.362	-0.07952	-0.07026	0.02234	-0.063	-0.05673	-0.08952	-0.10513	-0.16039	0.91689
BC012147.1	IOH62958	-0.0559	0.46691	-0.07075	-0.06544	0.07938	-0.08187	0.00915	-0.10501	-0.10283	-0.11148	1.08736
BC010092.2	IOH62921	-0.08013	-0.09008	-0.02952	-0.06711	-0.08156	-0.07229	-0.02331	-0.10611	-0.0874	-0.18517	0.81265
NM_144610.1	IOH60533	-0.16281	0.74069	-0.062	-0.08221	0.68734	-0.09686	0.10018	-0.06776	-0.10444	-0.11833	0.0044
NM_017798.2	IOH25880	-0.12147	-0.29265	0.03028	0.01273	-0.18547	0.04007	-0.05705	-0.05716	0.04007	-0.09322	-0.09508
NM_015695.1	IOH38756	-0.06524	-0.97712	-0.06741	-0.04637	-0.42807	-0.04592	-0.14489	-0.02943	-0.0285	-0.1193	0.1736
NM_012219.2	IOH39681	-0.12569	-0.69573	-0.0754	-0.06041	-0.42502	-0.05851	-0.20155	-0.0626	-0.08096	-0.11246	1.01046
BC009403.2	IOH12949	-0.10614	1.19083	-0.07927	-0.07843	0.18022	-0.07708	-0.12325	-0.0732	-0.08372	-0.13658	1.10444
BC018007.1	IOH13351	-0.08946	-0.69721	-0.09679	-0.07676	-0.02824	-0.07378	-0.25406	-0.11725	-0.11134	0.22372	-0.98314
NM_005223.3	IOH23149	0.01612	-0.18377	-0.06792	-0.07508	-0.28599	-0.05431	-0.16781	-0.05743	-0.09431	-0.01268	1.02198
BC010099.2	IOH13184	-0.18504	-0.47457	-0.0955	-0.08786	-0.39247	-0.0639	-0.28207	-0.07674	-0.14309	-0.16332	1.10444
BC098401.1	IOH62680	-0.08324	0.46645	-0.06354	-0.05705	0.38078	-0.08607	0.0187	-0.0732	-0.08211	-0.1705	0.52436
P01344-1		-0.22483	-0.7022	-0.10762	-0.08996	-0.6135	-0.08966	-0.27665	-0.13329	-0.18451	-0.30712	0.74242
NP_001775.2		16.6326	4.33282	17.4133	15.6283	18.5783	26.267	16.9788	24.6767	19.694	17.3002	0.85828
BC090938.1	IOH62696	4.19324	1.3308	3.36501	5.09581	3.35781	3.87815	4.40514	3.64203	4.9069	3.28289	-0.60824
BC028682.2	IOH22322	-0.10525	0.86783	-0.05633	-0.07423	0.40236	-0.09626	0.18165	-0.09957	-0.11019	0.2586	1.10444
BC014667.1	IOH14303	8.95716	2.99495	5.37519	8.9306	7.44348	8.6738	8.92335	8.0653	9.91063	7.2058	0.59997
NM_001018061.1	IOH57329	-0.18571	-0.80268	-0.09137	-0.0845	-0.50347	-0.07948	-0.1624	-0.09604	-0.12261	-0.06844	-1.25088
BC013173.1	IOH11125	0.13192	0.96344	-0.04782	-0.07089	0.49774	-0.06359	-0.04241	-0.08217	-0.06601	0.1122	1.10444
XM_096883.2	IOH42301	-0.20705	-0.63698	-0.10014	-0.05957	-0.56292	-0.11902	-0.25151	-0.12079	-0.14056	-0.16952	-0.71465
NM_178463.2	IOH40984	-0.02567	-0.10415	-0.08932	-0.06774	-0.7406	-0.07198	-0.17863	-0.12976	-0.12101	-0.13594	1.10444
NM_181515.1	IOH45751	-0.15014	-0.19738	-0.07669	-0.08451	-0.26892	-0.08098	-0.03922	-0.04737	-0.09431	0.0121	-1.08751
NM_001002244.1	IOH45898	-0.18082	-0.03542	-0.05298	-0.09163	-0.1874	-0.07169	-0.08983	-0.08217	-0.14171	-0.14963	-0.22204
NM_018485.1	IOH39439	-0.15326	0.18926	-0.07437	-0.08408	0.05182	-0.08966	-0.03	-0.07945	-0.12123	-0.10235	0.51439
BC046106.1	IOH26919	-0.12614	-0.32441	-0.09318	-0.07843	-0.59899	-0.09416	-0.23751	-0.111	-0.11364	-0.11996	1.10444
NM_153750.1	IOH43458	-0.17593	-0.84193	-0.10375	-0.08535	-0.55163	-0.10525	-0.22637	-0.11698	-0.13389	-0.06909	-0.86478
NM_006468.3	IOH4100	-0.1048	-0.80359	-0.09679	-0.07634	-0.358	-0.10165	-0.10257	-0.11127	-0.07797	-0.27843	-2.31461
NM_006763.2	IOH41569	-0.17815	0.29168	-0.08158	-0.08304	0.01816	-0.10555	-0.07233	-0.11617	-0.12376	-0.26702	0.76786
BC010172.2	IOH12518	-0.13792	0.13357	-0.09627	-0.04972	-0.25571	-0.10525	-0.12739	-0.1091	-0.09593	-0.20506	0.69378
NM_178191.1	IOH4850	-0.10524	0.24892	-0.0888	-0.02415	-0.8851	-0.11244	-0.00358	-0.1004	-0.07383	-0.11279	0.98892
NM_152435.1	IOH22648	-0.0788	-0.23571	-0.07823	-0.01158	-0.25973	-0.10704	-0.12706	-0.09577	-0.06233	0.00395	0.44896
NM_145071.1	IOH22653	-0.08524	-0.08158	-0.09653	-0.0799	-0.70032	-0.07258	-0.0736	-0.111	-0.13595	-0.15029	1.10444
NM_173625.3	IOH22664	-0.07635	-0.22063	-0.10401	-0.06984	-0.41325	-0.08786	-0.16685	-0.10882	-0.12606	-0.1855	0.59734
NM_153237.1	IOH22672	-0.11369	-0.72136	-0.11483	-0.06732	-0.71015	-0.10075	-0.23083	-0.1352	-0.11594	-0.17278	0.41187
NM_031473.1	IOH6215	-0.22327	-0.70186	-0.09602	-0.09352	-0.44	-0.11993	-0.21969	-0.15314	-0.15966	-0.25005	-0.46937
NM_016495.1	IOH7137	-0.04478	-0.85486	-0.062	-0.0623	-0.4342	-0.07888	-0.11529	-0.07456	-0.03495	0.00623	-0.2691
NM_004530.1	IOH4128	-0.11369	0.72028	-0.06148	-0.08304	0.62645	-0.09596	0.16797	-0.05608	-0.11318	-0.13985	0.82213
BC003624.1	IOH3856	-0.07524	-0.14555	-0.08081	-0.05224	-0.33786	-0.09146	-0.11466	-0.05797	-0.04185	-0.22006	0.71975
NM_178496.2	IOH26761	-0.05412	-0.3083	-0.08468	-0.04154	-0.88703	-0.09566	-0.08251	-0.07293	-0.00043	-0.11376	1.10444
NM_145315.2	IOH39795	-0.10325	-0.67248	-0.07772	-0.02709	-0.33851	-0.10105	-0.21969	-0.06886	-0.06646	-0.05931	1.10444
NM_016145.1	IOH39838	-0.03234	-0.71774	-0.0687	0.00015	-0.28889	-0.10375	-0.08856	-0.05036	-0.017	0.01014	0.10214
NM_153320.1	IOH12336	-0.10102	-0.53377	-0.08003	-0.00634	-0.45627	-0.11304	-0.15126	-0.08816	-0.08649	-0.0955	-0.28567
NM_002405.2	IOH41649	-0.32351	-1.35275	-0.12668	-0.10546	0.12448	-0.08847	-0.01886	-0.07211	-0.12767	-0.21126	-2.31691
NM_138333.1	IOH10239	-0.09457	-0.99254	-0.11947	-0.05915	-0.51797	-0.07558	-0.19327	-0.13411	-0.12353	-0.23702	-1.86467
BC005889.2	IOH5867	0.06902	-1.14996	-0.09936	-0.05622	-0.51087	-0.07079	-0.05896	-0.12405	-0.05105	0.02775	-0.908
NM_015926.2	IOH5918	-0.15014	-0.50428	-0.09653	-0.08493	-0.66102	-0.10974	-0.2827	-0.12731	-0.14677	-0.20767	0.99592
NM_001017922.1	IOH41663	-0.32396	-1.35264	-0.1272	-0.10546	0.11353	-0.14809	-0.09237	-0.08734	-0.13918	-0.25658	-2.31716
XM_379154.1	IOH43231	-0.32307	-1.35003	-0.12669	-0.10483	0.41735	-0.14719	0.06421	-0.10148	-0.1141	-0.42744	-2.31727
BC039729.1	IOH26128	-0.20593	-0.37748	-0.08003	-0.0646	-0.88929	-0.11963	-0.23019	-0.11562	-0.13711	-0.30549	0.34444
ab90348		-0.32396	-1.35264	-0.1272	-0.10525	-0.15937	-0.14779	0.21508	0.02441	-0.11364	-0.42842	-2.31713
NM_018147.1	IOH11086	-0.08435	-0.90986	-0.09008	-0.02081	0.09467	-0.09476	-0.1449	-0.06151	0.00095	-0.1555	1.0111
NM_030778.1	IOH10715	-0.10369	-1.02589	-0.09396	-0.05223	-0.14552	-0.11723	-0.11911	-0.08871	-0.01677	-0.15746	-0.28363
NM_015918.2	IOH10987	-0.00944	-1.07976	-0.07204	0.00372	-0.31451	-0.10345	-0.09684	-0.06396	0.01706	0.14514	-1.55086
NM_145168.1	IOH10914	-0.0259	0.16454	-0.09989	-0.07089	-0.51845	-0.06929	0.10496	-0.09278	-0.10328	-0.10953	1.10444
BC066960.1	IOH40071	-0.01233	0.36732	-0.09989	-0.07528	-0.14938	-0.07888	-0.06755	-0.10719	-0.10259	-0.09876	1.01878
BC064634.1	IOH39924	-0.00767	0.41098	-0.09344	-0.07445	-0.32111	-0.08547	-0.03223	-0.12894	-0.09615	-0.09061	1.10444
NM_006651.2	IOH4343	-0.00456	-1.17628	-0.02384	-0.06481	-0.40134	0.02329	-0.08569	0.07988	-0.01631	0.34273	-1.53402
BC066353.1	IOH40075	-0.10147	-0.22086	-0.10839	-0.09121	-0.6375	-0.10345	-0.29512	-0.1148	-0.14746	-0.25886	0.98971
NM_032464.1	IOH45837	-0.11658	-0.38882	-0.08647	-0.06502	-0.38571	-0.09565	-0.15381	-0.08081	-0.08303	0.10145	1.10444
BC029402.1	IOH23135	-0.11147	-1.13931	-0.07359	-0.07759	-0.62654	-0.09146	-0.30594	-0.04003	-0.13458	-0.14898	-0.67301
NM_212530.1	IOH45821	-0.12281	-0.94071	-0.08906	-0.05685	-0.47109	-0.10974	-0.23624	-0.05961	-0.08557	-0.2856	-0.87566
NM_198038.1	IOH45894	-0.12925	-1.12445	-0.08751	-0.05496	-0.49091	-0.10825	-0.26265	-0.09523	-0.08579	-0.24289	-0.83096
BC017355.1	IOH14046	-0.14436	-0.91145	-0.09344	-0.06753	-0.59078	-0.11993	-0.28048	-0.07783	0.48669	-0.15386	-1.65746
BC017440.1	IOH14659	0.02857	-1.05118	-0.06896	0.01294	-0.19545	-0.10105	0.0117	-0.06314	0.05802	0.14546	-1.63157
NM_153001.1	IOH13837	-0.06901	-0.12922	-0.09704	-0.07151	-0.59851	-0.07049	-0.09206	-0.12622	-0.10881	-0.09127	1.10444
BC009949.2	IOH14336	-0.06968	-0.93118	-0.09396	-0.06313	-0.23331	-0.07379	-0.18022	-0.09006	-0.0782	-0.11605	0.1286
BC004522.1	IOH5691	-0.10214	0.3976	-0.08802	-0.08241	-0.36734	-0.09057	0.01711	-0.1303	-0.1187	-0.2106	1.05955
NM_023940.1	IOH6072	-0.10213	0.38184	-0.08416	-0.07822	-0.32256	-0.09806	-0.13503	-0.08027	-0.10029	-0.19332	1.10444
NM_001664.1	IOH7574	-0.13814	-0.96804	-0.08905	-0.08052	-0.5874	-0.08907	-0.19772	-0.08516	-0.09454	-0.21419	0.74957
NM_001448.2	IOH25750	-0.05812	-0.22369	-0.04731	-0.07151	-0.24846	-0.08067	-0.07042	0.00157	-0.05105	-0.08507	1.10444
NM_003104.2	IOH14671	-0.01678	-0.69959	-0.08364	-0.047	-0.34157	-0.08667	-0.05896	-0.03105	-0.01124	-0.15257	0.3517
BC009738.1	IOH9861	-0.14837	-0.87924	-0.08854	-0.0757	-0.67713	-0.12502	-0.30657	-0.11454	-0.14631	-0.24843	-0.60014
BC011710.2	IOH13726	-0.05078	-0.26475	-0.06689	-0.03401	-0.16227	-0.09806	-0.08952	-0.03052	-0.03816	-0.12354	0.64315
NM_197957.2	IOH41003	-0.17793	0.58712	-0.08802	-0.08052	0.53865	-0.09206	-0.19295	-0.12106	-0.09362	-0.22136	1.10444
NM_005803.2	IOH4826	-0.0739	0.05237	-0.05968	-0.03589	0.32069	-0.10495	0.12914	-0.09142	-0.0002	-0.04887	-0.19987
NM_005011.2	IOH11918	-0.08768	-0.9254	-0.10375	-0.07172	-0.75736	-0.0591	-0.11116	-0.1129	-0.10029	-0.17147	-1.85156
NM_014110.3	IOH39485	-0.08768	-0.91417	-0.08236	-0.05978	-0.71369	-0.08367	-0.19072	-0.12242	-0.06302	-0.37657	-0.78201
NM_170603.1	IOH39528	0.11947	-1.05413	-0.09163	-0.05726	-0.33737	-0.05311	0.6021	-0.06368	-0.02136	-0.06681	-1.20174
NM_033122.1	IOH26918	-0.24883	-0.87108	-0.11123	-0.0866	-0.80021	-0.11993	-0.35113	-0.15314	-0.19302	-0.35701	1.10444
NM_078476.1	IOH10883	-0.09925	-0.04631	-0.0888	-0.06544	-0.37797	-0.09356	-0.13089	-0.06395	-0.10858	-0.19495	1.10444
NM_201263.1	IOH43175	-0.16792	0.70677	-0.08158	-0.07508	0.79931	-0.09476	-0.08315	-0.08489	-0.09845	-0.18582	1.10444
BC011792.1	IOH13815	-0.13481	-0.45098	-0.04962	-0.06271	-0.5004	-0.10435	-0.22733	-0.08979	-0.12169	-0.29212	0.52705
BC031608.1	IOH22796	-0.07924	-0.7276	-0.07488	-0.04448	-0.34415	-0.09446	-0.15571	-0.07647	-0.04047	-0.22071	1.10444
BC029509.1	IOH22569	-0.2595	-1.00604	-0.10788	-0.07444	-0.42276	-0.13731	-0.31454	-0.15179	-0.1562	-0.38538	-1.57533
XM_371311.3	IOH42993	-0.08479	-1.21733	-0.08493	-0.07508	-0.46093	-0.08278	-0.26743	-0.05906	-0.11272	-0.10561	0.50477
BC018049.1	IOH26801	-0.09213	-0.43998	-0.06921	-0.02709	-0.2222	-0.11394	-0.16113	-0.08489	-0.05588	-0.01757	0.67911
NM_002486.3	IOH4014	0.04568	-0.83546	-0.07849	-0.07025	-0.49493	-0.02285	0.414	-0.07592	-0.01539	0.00786	0.55217
BC002582.2	IOH4120	-0.02078	-1.09598	-0.09292	-0.06712	-0.54938	-0.07948	-0.26807	-0.11209	-0.07429	-0.29506	-0.66244
BC021704.1	IOH10916	-0.10191	0.15773	-0.08055	-0.07068	-0.30323	-0.10794	-0.02395	-0.14036	-0.09914	-0.23571	1.10444
BC005279.1	IOH7369	-0.04101	-1.07783	-0.10452	-0.07047	-0.60738	-0.08487	-0.22988	-0.05716	-0.08488	-0.10756	0.22845
BC038934.1	IOH27574	-0.07101	-0.66602	-0.08932	-0.05852	-0.48655	-0.08397	-0.16081	-0.04139	-0.08372	-0.07366	0.96962
BC032698.1	IOH27591	-0.07524	-0.70298	-0.1035	-0.05035	-0.38377	-0.08488	-0.08538	-0.0384	-0.07383	0.68054	1.10444
BC057829.1	IOH29166	-0.00545	-0.67554	-0.04215	-0.04133	-0.2723	-0.08996	-0.00294	-0.00605	-0.0407	-0.14572	0.43767
BC013768.1	IOH11543	-0.09035	0.03887	-0.07849	-0.04804	-0.05869	-0.11843	0.06326	-0.09332	-0.10513	-0.31723	0.24855
XM_378678.1	IOH42222	-0.01233	-0.77297	-0.05066	-0.07402	-0.5149	-0.07408	-0.21077	0.01571	-0.05128	-0.12485	-1.18728
BC000226.1	IOH46086	-0.11281	-0.81607	-0.07926	-0.04679	-0.18724	-0.10944	-0.14171	-0.04139	-0.03954	-0.17898	-0.94683
BC004884.2	IOH46071	-0.09391	0.05758	-0.0687	-0.04847	0.30233	-0.11364	0.12595	-0.11535	-0.04415	-0.29049	0.18875
BC011636.2	IOH46091	-0.07057	0.29202	-0.10169	-0.07361	-0.61317	-0.07049	0.04926	-0.12704	-0.10513	-0.19365	1.10444
NM_198491.1	IOH41015	-0.1617	-0.37884	-0.08288	-0.08471	-0.37299	-0.10465	-0.24165	-0.05063	-0.11939	-0.21974	0.03332
NM_139161.2	IOH43543	-0.15481	-0.92211	-0.07282	-0.08409	-0.69484	-0.10495	-0.31358	-0.06776	-0.12376	-0.18712	-0.93837
NM_006552.1	IOH40719	0.1157	0.14106	-0.06793	-0.04029	-0.03743	-0.07169	-0.08156	-0.03269	-0.03816	-0.02181	1.10444
NM_178232.2	IOH40677	-0.02211	0.48175	-0.05607	-0.04008	0.25561	-0.07379	0.08077	-0.00795	-0.03149	-0.04855	1.10444
BC029487.1	IOH22545	-0.13148	-0.06695	-0.087	-0.05915	-0.01358	-0.11933	0.06103	-0.12595	-0.08879	-0.34038	-0.02276
NM_004875.2	IOH42058	-0.13303	-0.18728	-0.07591	-0.08199	0.56861	-0.10584	0.61642	-0.05825	-0.10812	-0.18094	1.10444
BC011515.1	IOH9684	-0.09835	0.23734	-0.06045	-0.08031	0.17136	-0.09835	0.04226	-0.07239	-0.09845	0.22014	0.78643
BC007783.2	IOH6518	-0.19482	-0.13115	-0.07875	-0.07465	-0.22075	-0.07738	-0.22159	-0.0732	-0.10283	-0.15485	0.58109
NM_006202.1	IOH22369	-0.07124	-0.60171	-0.09989	-0.08158	-0.47672	-0.06629	-0.15731	-0.05689	-0.08027	-0.05898	1.10444
NM_005510.2	IOH13910	0.1557	-1.18671	-0.04008	0.05694	-0.07898	0.06344	-0.04909	0.13589	0.12337	0.08579	-1.07136
BC015799.1	IOH10121	-0.11835	1.2125	-0.06792	-0.0822	1.12713	-0.08637	0.05944	-0.11372	-0.05887	-0.1317	1.10444
BC037567.1	IOH27585	-0.03612	-0.06616	-0.08416	-0.05391	0.43958	-0.11214	0.20808	-0.10991	-0.07636	-0.23963	-0.37334
NM_022650.1	IOH41794	0.05413	-0.60273	-0.05529	-0.02646	0.05198	-0.09956	-0.04273	-0.02671	0.03179	-0.07789	-0.05152
NM_024953.2	IOH44869	0.03212	-0.02023	-0.07282	-0.03694	-0.25248	-0.11723	-0.09906	-0.04139	-0.09293	-0.23473	0.27434
BC025369.1	IOH14349	-0.22283	-1.11855	-0.10349	-0.08535	-0.65152	-0.07168	-0.34476	-0.15912	-0.16265	-0.26375	0.16031
NM_024012.1	IOH42519	-0.05056	0.308	-0.07127	-0.03861	0.51079	-0.10525	0.20044	-0.07836	-0.04069	-0.27941	-0.1155
NM_018464.2	IOH7211	-0.06901	-0.01375	0.06688	0.04248	0.52705	0.09191	-0.023	0.14051	0.04743	-0.11507	0.27656
NM_006912.3	IOH29584	0.17081	-1.19692	-0.06612	-0.02123	0.11949	-0.03664	-0.06087	-0.01447	0.07344	-0.00323	-1.42605
BC008840.2	IOH46146	-0.06968	0.35122	-0.07282	-0.05098	0.21985	-0.08847	-0.02554	-0.08353	-0.06394	-0.1242	1.10444
BC014210.2	IOH46147	-0.03567	0.3299	-0.0669	-0.05978	0.26447	-0.09027	0.09477	-0.0384	-0.05128	-0.11082	1.10444
NM_002634.2	IOH59055	-0.32152	-0.39937	-0.08158	-0.07025	-0.34914	-0.09566	-0.07201	-0.06967	-0.09132	-0.17213	0.77859
NM_001892.4	IOH59150	-0.01567	0.01256	-0.0674	-0.0449	-0.0226	-0.09386	0.00501	-0.01013	-0.05312	0.15394	1.10444
BC074765.2	IOH59064	-0.08391	-0.92517	-0.0888	-0.0537	-0.34994	-0.10285	-0.13184	-0.02534	-0.06094	-0.28495	-0.2867
NM_000175.2	IOH5104	-0.01922	-0.77762	-0.08313	-0.0535	-0.3725	-0.11394	-0.15986	-0.03758	-0.07475	-0.14181	-0.01216
NM_004310.2	IOH13574	0.07902	-0.74757	-0.06226	-0.0296	0.0515	-0.10525	-0.12102	-0.00904	-0.02321	-0.07724	-0.44062
BC001030.1	IOH4266	-0.013	0.01108	-0.07772	-0.04406	0.13705	-0.10225	-0.0475	-0.04302	-0.04185	-0.2768	0.24861
NM_002592.1	IOH3449	-0.08679	0.56387	-0.07875	-0.04553	0.6337	-0.10195	0.04257	-0.09332	-0.09707	-0.30517	0.62437
NM_004493.1	IOH3421	0.08325	-0.74745	-0.0772	-0.06356	-0.39908	-0.03484	0.07376	-0.01801	0.05824	-0.02866	0.51763
BC027612.2	IOH11844	-0.02367	-0.47911	-0.07643	-0.02814	-0.18418	-0.06779	-0.0946	-0.04111	-0.04093	-0.08963	0.77619
BC059371.1	IOH29259	-0.11325	-0.00899	-0.08803	-0.04699	-0.23444	-0.09806	-0.01536	-0.12704	-0.07107	-0.18061	1.10444
NM_004645.1	IOH14379	0.037	-1.14793	-0.11793	-0.08618	-0.61124	-0.0639	-0.13694	-0.05607	-0.03771	-0.1317	-2.12037
NM_000184.1	IOH13644	-0.06034	-0.01466	-0.08133	-0.05538	-0.3551	-0.08727	-0.10829	-0.05063	-0.11019	-0.14213	1.10444
NM_206919.1	IOH43014	-0.19482	-0.86711	-0.08751	-0.08765	-0.64797	-0.10255	-0.30466	-0.05498	-0.14884	-0.21256	0.01221
NM_006243.2	IOH54021	-0.03857	-0.06729	-0.06406	-0.05223	-0.22236	-0.11124	-0.02522	-0.06722	-0.07429	-0.23539	0.46863
NM_001870.1	IOH53977	-0.07101	0.13062	-0.07823	-0.05873	0.14944	-0.11663	0.12818	-0.10121	-0.05543	-0.21452	0.10243
NM_001176.2	IOH53858	-0.01878	0.23871	-0.0687	-0.04154	-0.04999	-0.11513	0.00406	-0.02127	-0.05634	-0.18582	1.00571
NM_004701.2	IOH41218	-0.09302	-0.53082	-0.05916	-0.07424	-0.36461	-0.09386	-0.08856	-0.03377	-0.07567	-0.13855	0.87499
NM_172178.1	IOH44756	-0.1208	0.11883	-0.06637	-0.0799	0.16523	-0.10405	0.28509	-0.05879	-0.10167	-0.10529	0.56207
NM_016533.4	IOH43470	-0.19971	0.06201	-0.08957	-0.0755	0.16685	-0.06839	-0.14681	-0.09332	-0.13895	-0.23506	0.3343
NM_001980.1	IOH26517	-0.06835	-0.27201	-0.08158	-0.04385	0.01977	-0.08247	-0.11497	-0.06124	-0.07935	-0.18126	1.10444
BC093700.1	IOH61973	-0.0539	-0.19727	-0.07179	-0.04301	-0.31499	-0.0651	-0.0927	-0.03296	-0.00963	-0.06811	0.718
BC035123.1	IOH62252	-0.05946	0.61264	-0.08184	-0.06272	0.29717	-0.09596	0.11513	-0.09006	-0.03793	-0.13267	1.10444
BC036872.1	IOH62341	-0.09191	0.31095	-0.079	-0.07047	0.2867	-0.10794	0.06644	-0.0906	-0.06048	-0.16528	0.23852
NM_173084.1	IOH43187	-0.12703	0.59495	-0.07823	-0.08514	0.53817	-0.08637	0.07822	-0.12405	-0.08971	-0.14735	1.10444
XM_373824.2	IOH43375	-0.18993	0.13039	-0.09292	-0.08744	0.19488	-0.10764	-0.18277	-0.12759	-0.12054	-0.24387	1.10444
PV3690		-0.01545	-0.49283	-0.07101	-0.03295	-0.39392	-0.10405	-0.1799	-0.05009	-0.08396	-0.20114	0.55074
NM_001007545.1	IOH40706	-0.15281	0.15399	-0.07695	-0.08304	0.01574	-0.09356	-0.25151	-0.05933	-0.12031	-0.22723	1.02298
NM_016167.3	IOH40609	-0.0559	-0.92132	-0.05013	-0.05789	-0.27133	-0.07379	-0.15667	0.03393	-0.06048	-0.02866	-0.39048
PV3873		0.00501	-0.5196	-0.079	-0.04993	-0.22542	-0.10764	-0.17481	-0.03895	-0.07797	-0.12583	-0.72446
PV4405		-0.07057	0.64633	-0.07334	-0.06439	-0.2512	-0.07378	0.15078	-0.11073	-0.06393	-0.07626	1.10444
PV4875		-0.005	-0.88037	-0.05297	-0.01598	-0.20754	-0.04023	-0.12929	-0.01094	0.00302	0.04862	1.10444
PV4823		-0.11147	0.83233	-0.07488	-0.05035	-0.00327	-0.09326	0.09699	-0.08843	-0.07383	-0.23147	0.85327
BC095422.1	IOH62620	0.01589	0.73558	-0.06638	-0.05391	0.12738	-0.08666	0.16734	-0.0645	-0.23513	-0.12192	1.10444
BC067431.1	IOH62524	-0.01034	0.63567	-0.06586	-0.05454	0.21534	-0.09566	0.11673	-0.05553	-0.09707	-0.10528	1.10444
BC072436.1	IOH61814	-0.03767	-0.35389	-0.0723	-0.04721	-0.40231	-0.09206	-0.13439	0.00619	-0.07935	0.04373	0.68428
BC095401.1	IOH62645	-0.00989	-0.0107	-0.0839	-0.0514	-0.21688	-0.10015	-0.05864	-0.01855	-0.0759	-0.23832	-0.01931
BC051695.1	IOH26532	-0.08146	-1.28266	-0.08391	-0.05873	-0.19723	-0.11693	-0.1678	-0.10094	-0.09731	-0.13072	-1.9688
NM_133640.3	IOH42523	-0.09813	-1.34039	-0.07024	-0.08471	-0.7733	-0.07618	-0.34318	-0.07674	-0.173	-0.24679	-0.67991
NM_001033551.1	IOH26533	-0.19282	-1.27075	-0.09808	-0.07697	-0.7319	-0.12801	-0.3349	-0.13982	-0.12814	-0.30451	-1.91111
BC054347.1	IOH28965	-0.22727	-0.47695	-0.07024	-0.06837	-0.17339	-0.11783	-0.09206	-0.06315	-0.12606	-0.12909	-1.04536
NM_021210.2	IOH21962	0.06191	-1.05356	-0.08829	-0.0055	-0.36621	-0.07498	0.17116	-0.049	-0.01722	-0.12159	-1.76579
NM_016616.2	IOH22105	-0.2106	-1.12864	-0.11045	-0.06691	-0.33045	-0.06719	-0.1589	-0.077	-0.17852	-0.23865	-1.35955
NM_001167.2	IOH21984	-0.25572	-0.83194	-0.09834	-0.07738	-0.40069	-0.07319	-0.0179	-0.07048	-0.18957	-0.17246	-0.44487
NM_002735.1	IOH42254	-0.19304	-1.18705	-0.08158	-0.0843	-0.44741	-0.05042	-0.0962	-0.07837	-0.13504	-0.178	-0.654
BC071674.1	IOH61797	-0.12058	-0.21292	-0.07927	-0.07215	0.20664	-0.10435	0.12723	-0.09169	-0.10697	-0.14441	-0.05475
BC067435.1	IOH62535	-0.13014	0.22884	-0.08261	-0.06858	0.05021	-0.10944	0.07058	-0.07836	-0.10144	-0.19756	-0.61083
BC084582.1	IOH62563	-0.04568	-0.22948	-0.07204	-0.06648	-0.18128	-0.10854	0.04703	-0.08816	-0.12238	-0.2706	-0.97223
BC009010.1	IOH3292	-0.30818	-1.1596	-0.12617	-0.10462	-0.64281	-0.1418	-0.37118	-0.17407	-0.20844	-0.39418	-2.12165
NM_003374.1	IOH7514	-0.0419	0.55616	-0.07669	-0.05266	0.05214	-0.10644	0.05593	-0.03215	-0.08419	-0.13887	0.655
NM_078470.1	IOH3663	-0.11747	-0.05912	-0.08468	-0.04679	-0.27375	-0.10464	-0.06851	-0.0248	-0.05658	-0.1392	0.34135
XM_378356.1	IOH43700	-0.05635	-0.19863	-0.07978	-0.06083	-0.02743	-0.10135	-0.08761	-0.03867	-0.0308	-0.08409	-0.10524
BC002755.1		-0.07501	-1.28176	-0.10143	-0.07172	-0.46191	-0.06001	0.05593	-0.10801	0.02212	-0.26669	-1.84945
NM_019103.1	IOH9858	-0.14392	0.75135	-0.07669	-0.07948	0.66431	-0.09926	-0.02141	-0.0713	-0.07889	-0.18256	0.26414
NM_138278.1	IOH11810	-0.18927	0.46974	-0.08261	-0.08493	0.17458	-0.10914	-0.24738	-0.08598	-0.12606	-0.27386	1.10444
BC047472.1	IOH26486	-0.07657	-0.64833	-0.08545	-0.03421	-0.44273	-0.08367	-0.11434	-0.01828	-0.07291	-0.11279	1.10444
NM_005191.2	IOH27312	-0.04679	0.37946	-0.07101	-0.04867	0.1219	-0.08727	0.0518	-0.04683	-0.0759	-0.08116	1.10444
BC036900.1	IOH56423	-0.10636	0.43844	-0.07514	-0.06523	0.42089	-0.09985	0.17561	-0.05336	-0.06808	-0.04398	0.22312
NM_018154.2	IOH56957	-0.07234	0.0603	-0.00194	-0.06145	-0.34511	-0.09865	-0.1468	-0.05253	-0.12698	-0.18387	0.1183
BC096341.1	IOH63245	-0.15148	-0.36546	-0.09989	-0.07591	-0.09026	-0.11333	0.08331	-0.1129	-0.12123	-0.21908	-0.95793
NM_001971.4	IOH60513	-0.06746	0.35156	-0.08391	-0.06083	0.18215	-0.11124	0.23863	-0.07565	-0.09109	-0.16268	-0.02801
NM_003656.3		-0.32351	-1.31022	-0.12669	-0.10504	-0.85176	-0.14749	-0.39283	-0.18903	-0.22915	-0.42744	-2.28159
NM_001274.2		-0.32307	-1.2881	-0.12669	-0.10504	-0.83258	-0.14779	-0.38296	-0.18495	-0.22248	-0.42744	-2.24576
NM_001715.1		-0.30595	-1.24977	-0.12566	-0.09499	-0.75139	-0.14119	-0.36864	-0.18387	-0.20131	-0.4069	-2.23427
NM_032806.4	IOH29140	0.0679	0.53836	-0.06431	-0.00446	0.71908	-0.05461	0.25995	-0.02046	0.00486	0.03492	0.74587
NM_145020.1	IOH22338	0.02234	0.20786	-0.06457	-0.02123	0.00011	-0.05821	0.00279	-0.07456	0.01982	0.04405	1.10444
BC031606.1	IOH22809	-0.0768	-0.34335	-0.08184	-0.0185	-0.37008	-0.07528	-0.07201	-0.01176	-0.06232	-0.09518	1.10444
BC030260.1	IOH21521	0.02834	0.79785	-0.05349	-0.03841	0.48018	-0.06449	0.19184	0.00076	-0.04299	0.0584	1.10444
BC033871.1	IOH21866	-0.00745	0.79729	-0.05349	-0.03925	0.44989	-0.08427	0.13296	-0.03487	-0.0759	-0.13072	1.09715
BC033726.1	IOH21784	-0.14725	0.26082	-0.08236	-0.08912	-0.13263	-0.10794	-0.2165	-0.06776	-0.13918	-0.25592	1.10444
NM_014515.1	IOH4119	-0.04945	0.70632	-0.07437	-0.05915	0.47567	-0.09356	0.20903	-0.0577	-0.06808	-0.13006	0.18135
BC029562.1	IOH21575	-0.01633	0.18608	-0.07359	-0.03233	-0.01922	-0.10434	-0.08283	-0.02236	-0.07222	-0.07822	0.0159
NM_152717.1	IOH22811	-0.02167	0.21183	-0.07514	-0.03798	0.05424	-0.09865	-0.08951	-0.02018	-0.05105	-0.07236	0.47502
NM_000486.2	IOH27325	-0.00723	0.35961	-0.0638	-0.05811	0.55927	-0.09207	0.09127	-0.06423	-0.01953	-0.20897	0.6982
NM_182665.1	IOH25788	0.15348	-1.09564	-0.06277	-0.05328	-0.27181	-0.02705	0.20107	-0.05689	0.06423	-0.05214	-0.34678
BC037333.1	IOH27700	-0.01945	-0.01875	-0.07411	-0.00341	0.07937	-0.07498	-0.05482	-0.02562	-0.04806	-0.05833	0.75464
NM_198081.1	IOH25820	-0.00189	-0.16052	-0.06406	-0.00195	-0.04065	-0.06749	0.00056	-0.03133	-0.03978	0.02188	1.10444
NM_032182.2	IOH10212	-0.0679	-0.07557	-0.06173	0.00183	-0.14004	-0.06929	-0.01472	0.0081	-0.03403	-0.06322	1.10444
BC020577.1	IOH21439	0.04012	0.6199	-0.03957	0.02279	0.32456	-0.0588	0.27809	0.04399	-0.04576	0.14025	1.02418
BC003656.1	IOH27778	-0.04457	0.67582	-0.06173	0.00434	0.05167	-0.08038	0.05307	-0.00931	-0.09938	-0.1105	0.74965
BC053602.1	IOH28986	0.03234	-0.97009	-0.04731	-0.01242	-0.19448	-0.05971	0.02634	0.00184	0.03363	0.28306	-1.83182
NM_173472.1	IOH11568	-0.06434	0.47643	-0.07179	-0.0669	0.43443	-0.08067	0.18929	0.05024	-0.08211	-0.14213	-0.23219
NM_001004714.1	IOH28305	-0.03768	0.55922	-0.04756	-0.04909	0.67639	-0.08607	0.48719	0.02141	0.05227	-0.01464	-0.11261
BC038515.1	IOH27707	-0.27973	-1.07636	-0.11715	-0.09163	-0.64443	-0.14629	-0.29925	-0.16239	-0.18612	-0.38081	-2.03057
BC005404.1	IOH3197	0.13303	-0.6084	-0.05684	-0.01829	0.25238	-0.07378	0.03302	0.13344	0.09851	0.18557	-0.28227
NM_002468.2	IOH9958	-0.1088	0.66448	-0.06226	-0.05978	0.46262	-0.06689	0.3844	-0.11589	-0.043	-0.17767	1.10444
NM_016579.1	IOH4292	-0.05612	-0.6726	-0.07643	-0.01536	-0.38748	-0.0657	-0.14903	-0.05253	-0.04162	-0.14571	0.34151
BC009540.1	IOH9895	-0.08502	0.23031	-0.08364	-0.00592	-0.10235	-0.09176	0.03652	-0.12812	-0.08303	-0.20082	1.0041
BC015032.1	IOH10093	-0.04301	0.13051	-0.06406	0.01189	0.0283	-0.03243	0.06517	-0.06749	0.00095	-0.06257	0.80646
NP_001954.2		25.212	6.35469	22.311	26.6898	20.2155	22.3723	19.7013	18.3779	25.547	19.7183	1.10444
NP_057466.1		-0.23016	-0.61713	-0.06329	-0.03631	-0.63782	-0.10434	-0.2722	-0.07836	-0.14724	0.52109	-0.62738
NP_061947.1		28.797	9.83611	22.2568	27.3491	20.2155	23.0788	21.6463	22.5105	25.2656	19.3887	0.98218
BC032589.1	IOH21955	0.07501	0.43378	-0.02771	-0.02876	-0.15904	-0.03963	0.06421	-6e-05	-0.00642	0.19144	1.0316
BC033752.1	IOH21873	-0.19282	-0.03179	-0.07256	-0.07948	-0.05144	-0.10794	-0.20696	-0.05689	-0.10766	-0.25136	1.10444
NM_021034.1	IOH58755	0.04079	0.85365	-0.0455	-0.03757	-0.87865	-0.07558	0.07981	-0.01719	-0.05151	0.09035	0.45985
NM_006334.2	IOH58962	0.21482	1.58701	0.13544	0.19525	0.35839	0.08621	0.4751	0.19326	0.1473	0.28795	0.7426
BC029112.1	IOH22118	-0.15992	-1.17559	-0.09008	-0.07508	-0.66939	-0.10974	-0.23974	-0.08489	-0.15114	-0.22984	-0.80024
BC011498.1	IOH9619	0.2086	0.27738	-0.02101	-0.04469	0.80559	0.00771	0.04671	0.11631	-0.03218	0.21165	0.98892
NM_004202.1	IOH11127	-0.00744	-0.66	-0.05864	0.00832	-0.22977	-0.063	-0.0911	-0.04819	0.01521	0.00492	-0.24027
NM_016371.1	IOH7352	0.26016	-0.31692	0.12848	0.32831	0.07454	0.13055	0.26695	0.14459	0.25291	0.38088	-0.27821
NM_003996.2	IOH60395	-0.1617	0.65744	-0.07591	-0.07592	0.34003	-0.09626	-0.03541	-0.10502	-0.09822	-0.21321	0.75971
NM_005465.3	IOH37801	-0.11458	-1.09666	-0.06792	-0.08513	-0.00488	-0.00547	-0.16972	-0.1197	-0.05657	-0.19756	-0.51192
NM_016369.3	IOH41005	-0.09479	-0.00219	-0.08493	-0.07612	0.0296	-0.07289	-0.19105	-0.07402	-0.06417	-0.17441	0.44515
NM_199054.1	IOH37765	-0.03657	1.32808	-0.06406	-0.05685	0.55428	-0.09386	0.41813	-0.07864	-0.03747	-0.10822	1.10444
NM_000148.2	IOH41006	-0.1088	1.09636	-0.07462	-0.07193	1.45045	-0.08637	-0.05927	-0.05825	-0.06118	-0.07268	1.10444
NM_014445.2	IOH41298	-0.02767	-0.80313	-0.0473	-0.05098	0.0544	-0.04172	-0.09079	0.12311	0.01476	-0.03225	-0.79982
NM_145311.1	IOH41041	0.16059	2.4154	-0.03415	-0.05643	-0.88945	-0.07738	0.49961	-0.01148	-0.01745	-0.04268	1.10444
NM_145865.1	IOH35802	-0.06701	-0.42852	-0.09112	-0.08157	-0.2578	-0.10735	0.2119	-0.10719	-0.07935	-0.15126	-1.15043
BC029760.1	IOH22119	-0.29329	-1.25919	-0.12695	-0.10316	-0.83404	-0.1403	-0.40206	-0.17979	-0.2135	-0.39744	-2.24916
BC000026.1	IOH4716	-0.14792	-0.59502	-0.09473	-0.05999	-0.07061	-0.12472	0.02984	-0.13302	-0.10858	-0.20017	-1.20718
NM_174923.1	IOH14835	-0.0859	-0.24683	-0.079	-0.05097	0.27865	-0.10944	0.24595	-0.1091	-0.04898	-0.09811	-0.70726
NM_139242.1	IOH21859	-0.1028	-0.50564	-0.08802	-0.05894	-0.02953	-0.11244	0.10973	-0.11562	-0.08695	-0.15192	-1.17153
BC000660.2	IOH62893	-0.1797	0.5083	-0.06302	-0.08325	0.24546	-0.10734	-0.04114	-0.04139	-0.09201	-0.19528	0.64929
BC066341.1	IOH61487	-0.16592	-0.02169	-0.05065	-0.08325	0.48952	-0.08787	-0.04273	-0.04275	-0.07061	-0.1718	0.96618
NM_058169.1	IOH10242	-0.31351	-1.29616	-0.12669	-0.10232	-0.81986	-0.14629	-0.37946	-0.18088	-0.21534	-0.41179	-2.29076
BC089041.1	IOH63113	-0.17259	-0.00503	-0.05246	-0.06649	0.67671	-0.10105	-0.06309	-0.06341	-0.08695	-0.22561	0.73689
NM_181349.1	IOH38225	0.01034	1.25719	-0.0687	-0.06083	-0.88462	-0.08098	-0.01695	-0.01284	-0.07268	0.00102	1.10444
NM_006403.2	IOH27637	0.09813	1.76076	-0.05117	-0.05685	0.29346	-0.0567	0.30451	0.01951	-0.02022	0.02939	1.10444
NM_152716.1	IOH38079	0.16103	1.56738	-0.01869	-0.05098	-0.11926	-0.05371	0.22017	0.08722	0.05112	0.2084	0.50866
NM_005338.4	IOH38605	-0.08947	-0.44349	-0.07488	-0.07382	-0.5447	-0.03424	-0.19741	-0.03404	-0.14953	-0.0342	0.53214
BC047476.1	IOH62399	-0.07457	1.12902	-0.05195	-0.06878	1.22878	-0.08098	0.30069	-0.02399	-0.07728	-0.07431	0.88753
NM_178425.1	IOH38634	-0.03145	-0.83047	-0.07308	-0.03778	-0.35574	-0.09955	-0.04973	-0.02426	-0.04139	0.03818	-1.37373
NM_001883.2	IOH29569	-0.03478	0.62035	-0.06251	-0.03736	-0.87994	-0.09866	0.27968	-0.09523	-0.03747	-0.02703	0.34091
NM_000577.3	IOH57147	-0.14614	-0.66829	-0.079	-0.08346	-0.11346	-0.08217	-0.16208	-0.11943	-0.08511	-0.118	1.10444
NM_000689.3	IOH57094	-0.16681	0.37152	-0.08597	-0.08597	0.26479	-0.10405	-0.13025	-0.12268	-0.10512	-0.22658	1.10444
NM_002344.1		0.12992	1.72673	-0.0491	-0.04867	0.74936	-0.07948	0.39044	-0.04058	0.00187	-0.00225	1.10444
NM_002748.2		0.12725	-0.33427	-0.05787	-0.06187	-0.39618	-0.07439	-0.14044	-0.03894	-0.01539	0.2234	-0.31787
NM_006623.1	IOH3438	-0.04612	-1.09098	-0.0656	-0.07927	-0.37475	-0.04262	-0.26425	-0.07021	-0.11502	-0.22593	-0.41975
NM_003943.1	IOH14388	-0.07702	0.44535	-0.05194	-0.07864	0.44747	-0.09506	0.16065	-0.03568	-0.08833	-0.11702	1.10444
NM_006257.1		0.2046	7.18954	-0.03313	-0.05496	1.44819	-0.0636	0.53908	0.0255	0.07136	0.11155	1.10444
NM_012395.1		0.11258	2.06641	-0.02255	-0.06103	-0.87866	-0.00398	0.30165	0.05024	-0.03103	-0.03127	1.10444
NM_005307.1		-0.01278	-0.64379	-0.06354	0.00581	-0.14681	-0.08907	-0.00231	-0.03731	0.02143	0.18296	-0.42374
NM_002053.1	IOH5246	-0.05723	-0.66488	-0.07359	-0.04113	-0.44934	-0.10345	1.61356	-0.01284	-0.05151	0.11449	-0.58604
BC033689.1	IOH21871	0.04946	0.98964	-0.03519	-0.01326	0.56765	-0.0621	0.26536	-0.02345	0.02442	0.08122	-0.07359
BC036910.1	IOH25910	0.00523	-0.72816	0.03234	0.02614	-0.48011	-0.03394	-0.08251	-0.00278	-0.03656	0.06069	-1.2625
NM_031452.1	IOH3904	0.01123	2.77731	-0.05812	-0.0558	0.8457	-0.08697	1.51204	-0.02046	-0.02045	-0.01366	1.04583
BC010458.1	IOH9663	0.15659	1.23473	-0.04782	-0.04553	0.21018	-0.0579	0.16129	-0.01665	-0.01723	0.18101	1.10444
BC025407.1	IOH11128	0.16548	1.53041	0.03105	-0.05538	-0.07142	-0.0591	0.24849	-0.02889	-0.0193	0.02123	0.76423
NM_153012.1	IOH12147	-0.21549	0.045	-0.08133	-0.07927	-0.11169	-0.09925	-0.15985	-0.08924	-0.12192	-0.20409	0.61791
BC029566.1	IOH21579	0.05702	-0.62564	-0.06432	-0.05978	-0.36815	-0.05551	-0.01185	0.02142	0.09299	0.0646	-0.901
BC006375.2	IOH6475	-0.18237	0.99621	-0.079	-0.08513	0.37595	-0.10045	-0.11657	-0.12324	-0.11225	-0.22462	1.10444
BC001222.1	IOH4460	-0.14703	0.61446	-0.06921	-0.08262	0.90788	-0.10015	-0.02586	-0.10012	-0.08257	-0.12583	1.10444
BC038113.1	IOH26873	-0.17726	-0.56666	-0.09962	-0.06565	-0.6441	-0.12442	-0.28366	-0.14471	-0.14999	-0.05377	-2.26537
NM_005804.2	IOH3477	-0.21482	-0.40175	-0.09344	-0.08535	-0.32239	-0.09896	-0.28716	-0.09604	-0.14746	-0.20441	1.10444
NM_052820.1	IOH4591	-0.05413	-0.36535	-0.07978	-0.05349	-0.26682	-0.08997	-0.0771	-0.07347	-0.06463	0.14155	-0.73274
NM_006701.2	IOH3749	0.11703	0.34804	-0.02875	-0.06711	0.64272	-0.05851	-0.14967	0.09728	0.03846	0.01275	1.10444
BC020616.1	IOH27932	-0.23505	-0.99357	-0.11355	-0.0887	-0.42905	-0.13341	-0.13121	-0.15097	-0.14079	-0.29017	-2.1142
BC005008.1	IOH5603	0.01522	1.17348	-0.06432	-0.05998	0.7252	-0.09656	0.3077	-0.07075	-0.02597	-0.08801	0.95575
NM_021130.1	IOH4329	0.1157	-0.13126	-0.03313	-0.05203	0.18521	-0.05821	0.00183	0.1484	0.04237	-0.00258	1.10444
NM_000199.2	IOH26596	0.09747	1.57884	-0.05839	-0.06125	1.56724	-0.07708	0.47574	-0.08055	0.0021	0.04699	0.52982
NM_033307.1	IOH45758	0.3004	2.98055	-0.00375	-0.04553	2.77175	-0.02375	0.85957	0.02414	0.1206	0.33947	0.86249
BC035970.1	IOH27975	0.07546	2.81927	-0.05736	-0.06166	0.9343	-0.07768	0.55245	-0.07864	0.02396	0.0972	0.6034
NM_004850.2		0.10703	2.18108	-0.03467	-0.0669	0.38658	-0.03933	0.24785	-0.01529	-0.02505	-0.05637	1.01178
NM_000208.1		-0.08813	0.16601	-0.07128	-0.03778	-0.17484	-0.10675	-0.02968	-0.06913	-0.05772	-0.12127	1.01089
NM_004445.1		-0.04634	0.19709	-0.07642	-0.0382	-0.23589	-0.10944	-0.04082	-0.04846	-0.06509	-0.09746	0.57608
NM_001896.1		-0.01523	-1.21507	-0.07101	-0.06124	-0.13472	-0.09685	-0.03254	-0.08679	-0.00572	0.14709	-2.24122
BC057792.1	IOH29128	-0.12859	0.02356	-0.06148	-0.07193	0.02508	-0.09835	-0.14999	-0.02155	-0.08718	-0.16496	1.10444
BC035721.1	IOH28747	-0.17926	-0.31476	-0.06406	-0.07298	-0.00956	-0.10465	-0.13089	-0.05879	-0.10305	-0.23017	0.55832
BC022319.1	IOH12335	-0.18282	-1.08146	-0.07669	-0.0646	-0.37266	-0.07439	-0.01536	-0.08272	-0.03817	-0.10137	0.20518
BC053866.1	IOH28947	-0.1337	-1.13023	-0.08597	-0.08116	-0.2077	-0.07348	-0.17131	-0.07919	-0.04299	-0.18517	-1.10974
NM_003808.2	IOH43552	0.13725	1.93054	-0.05014	-0.05894	1.09089	-0.07199	0.30451	-0.05172	0.00693	-0.00224	1.10444
BC033677.1	IOH40219	0.02034	0.00383	-0.06277	-0.06481	-0.2942	-0.05221	-0.02236	-0.03596	-0.00181	0.10666	-0.4221
NM_058238.1	IOH23284	0.19149	6.55022	-0.04395	-0.05685	1.49314	-0.0627	0.39586	-0.04111	0.02167	0.00525	1.10444
BC036456.1	IOH22421	-0.11325	0.69022	-0.0803	-0.07822	0.68654	-0.09685	-0.04941	-0.06369	-0.07797	-0.17832	1.10444
BC050419.1	IOH26677	0.05568	-0.63573	-0.03905	-0.06209	-0.49155	-0.07528	0.39618	-0.021	-0.13665	0.8214	0.42185
NM_022006.1	IOH12523	-0.08924	-0.87992	-0.06483	-0.05768	-0.07899	-0.06299	-0.09778	-0.05743	-0.03793	-0.09257	0.51916
NM_181838.1	IOH58950	0.00056	-0.9026	-0.07101	-0.04973	-0.28422	-0.09656	-0.12929	-0.06232	-0.0361	0.18198	-1.76681
NM_014551.3	IOH3660	-0.12125	1.02865	-0.07772	-0.07257	1.03354	-0.08667	0.0728	-0.05907	-0.05864	-0.09452	1.10444
NM_022445.2	IOH53866	-0.1977	-0.37692	-0.10839	-0.0778	-0.52119	-0.11543	-0.29512	-0.12568	-0.17346	-0.09713	-0.31319
NM_014972.1	IOH55892	0.14192	-0.2449	-0.06612	-0.05371	-0.36348	-0.07978	-0.06978	-0.0936	0.02511	0.24198	-2.24735
NM_005335.3	IOH57089	-0.09413	-1.1993	-0.06921	-0.06334	-0.63653	-0.09506	-0.24196	-0.10502	-0.06485	-0.03811	-2.26916
NM_001011700.1	IOH54583	0.01812	-0.75516	-0.07333	-0.06774	-0.48719	-0.06091	-0.23496	-0.05743	-0.03356	0.25045	-0.72026
NM_001130.5	IOH59679	-0.27839	-0.81686	-0.10813	-0.08619	-0.61849	-0.11333	-0.30594	-0.13819	-0.16909	-0.31527	0.98965
NM_032693.1	IOH6370	-0.11747	0.1617	-0.09602	-0.07927	-0.63219	-0.10015	-0.25152	-0.0626	-0.12906	-0.11246	-0.47071
BC103694.1	IOH63599	-0.10725	0.43288	-0.07282	-0.07634	0.57667	-0.10135	-0.01663	-0.0433	-0.06762	-0.16528	0.22218
BC007242.1	IOH6808	-0.11836	-0.91451	-0.08597	-0.04993	-0.38426	-0.11274	-0.04432	-0.07021	-0.05243	-0.20799	-0.06645
BC010852.1	IOH9927	-0.20282	-0.24728	-0.09421	-0.09268	-0.32191	-0.12532	-0.2426	-0.09685	-0.1592	-0.3169	-0.58213
BC007862.2	IOH6770	-0.07124	0.30665	-0.07076	-0.04993	-0.08688	-0.09506	0.02061	-0.06967	-0.03794	-0.03681	-0.37295
NM_016485.3	IOH7511	-0.08058	-0.67895	-0.0808	-0.05915	-0.40407	-0.09446	-0.11211	0.00103	-0.05841	0.06134	-1.16706
NM_006406.1	IOH7551	0.18215	1.26297	-0.04679	-0.04113	0.91916	-0.0618	0.26887	-0.0384	0.04076	0.16796	0.51279
BC027476.1	IOH11961	-0.12681	3.3419	-0.06148	-0.06942	0.26576	-0.09656	-0.08729	-0.04112	-0.08188	-0.17147	0.92888
BC100766.2	IOH63422	-0.12458	0.35825	-0.04988	-0.07151	0.20921	-0.09656	0.12755	-0.03868	-0.09707	-0.17148	1.10444
BC016148.1	IOH10092	0.05857	-0.5602	-0.05013	0.00141	-0.03178	-0.08338	0.18134	0.0236	0.07183	0.16764	-0.1932
NM_006653.1	IOH9654	0.07257	-0.54341	-0.03648	0.00602	0.1327	-0.0582	0.11673	0.00184	0.03915	0.16144	-0.376
BC100813.1	IOH63506	-0.12658	0.12302	-0.05993	-0.08094	0.07051	-0.10105	-0.11402	-0.06722	-0.11064	0.23383	1.0953
NM_024692.3	IOH42634	-0.20704	-0.50701	-0.07797	-0.08325	-0.27777	-0.07348	-0.13885	-0.08272	-0.11755	-0.16267	1.10444
NM_023015.3	IOH41890	-0.12659	-0.50565	-0.07798	-0.08031	-0.13392	-0.07678	-0.13184	-0.0955	-0.0736	-0.15485	1.10444
NM_182597.1	IOH44503	-0.19505	-0.80835	-0.07462	-0.04741	-0.52924	-0.08428	-0.0596	-0.08788	-0.0644	0.09982	-1.21797
NM_080650.1	IOH7567	-0.19971	0.70565	-0.08597	-0.08409	0.17732	-0.10734	-0.19168	-0.09849	-0.12951	-0.27191	1.10444
NM_002427.2	IOH40173	0.14103	1.40191	-0.05271	-0.05622	1.12874	-0.07618	0.41718	-0.06096	-0.02989	-0.05051	0.807
BC067822.1	IOH40096	-0.13503	3.04372	-0.09241	-0.08283	-0.8822	-0.11574	-0.0841	-0.06804	-0.1286	-0.24908	0.5247
NM_013347.1	IOH40374	-0.12614	-0.39325	-0.09576	-0.07675	-0.87818	-0.07438	-0.18054	0.03855	-0.13987	-0.22039	-0.15272
BC031469.1	IOH21458	-0.09835	-0.50904	-0.08829	-0.0755	-0.59223	-0.12562	-0.28048	-0.05336	-0.10213	-0.10495	-0.75826
BC020985.1	IOH21447	0.04567	-0.61396	-0.05348	-0.04008	0.01526	-0.08877	0.03748	-0.0191	0.03501	0.25013	-1.5959
BC017237.1	IOH14458	-0.18015	0.2276	-0.08494	-0.07989	-0.16758	-0.10105	-0.24833	-0.06803	-0.12399	-0.25429	1.10444
BC013112.2	IOH21474	0.05568	0.01686	-0.0723	-0.03191	0.34228	-0.06749	0.17688	0.05894	0.03938	0.08971	-0.94378
NM_014346.1	IOH22792	-0.17459	0.85785	-0.07514	-0.0822	0.16008	-0.10285	-0.22319	-0.04873	-0.12169	-0.24158	1.10444
NM_001394.3	IOH21147	-0.13881	0.73751	-0.06354	-0.07508	0.83088	-0.09386	-0.06309	-0.02046	-0.09385	-0.14669	1.10444
BC001430.1	IOH3991	-0.23816	-1.13306	-0.08596	-0.08912	-0.37991	-0.07139	-0.20154	-0.07157	-0.14079	-0.11377	0.99636
NM_001801.2	IOH54757	-0.1617	0.38014	-0.08158	-0.08367	0.35533	-0.0567	-0.17322	-0.11997	-0.10628	-0.19137	1.10444
NM_015547.2	IOH52438	-0.16659	0.02083	-0.09318	-0.08661	0.22468	-0.10495	-0.04782	-0.10692	-0.10697	-0.24419	0.78998
BC017305.1	IOH12450	0.22572	-0.25624	-0.04086	-0.0382	-0.0603	-0.03394	0.08681	0.08858	0.13902	0.5762	-1.3945
NM_001012732.1	IOH54732	-0.05501	-0.85066	-0.06972	-0.05454	0.61952	-0.06629	-0.13534	-0.0422	-0.02022	-0.03355	0.83197
BC016828.1	IOH23007	-0.17415	0.70882	-0.08287	-0.08136	0.30507	-0.10854	-0.15412	-0.08571	-0.11088	-0.223	1.10444
NM_014188.2	IOH5813	-0.03056	-0.92767	-0.06843	-0.05224	-0.2433	-0.10075	-0.04559	0.00945	-0.01377	0.08416	-1.50357
NM_020804.2	IOH27387	-0.05657	-0.56644	-0.07282	-0.05098	-0.01487	-0.08667	-0.1067	-0.05961	0.01384	0.04796	-0.66408
NM_002924.2	IOH11294	-0.17037	0.28555	-0.07798	-0.07989	-0.00263	-0.10674	-0.21523	-0.05607	-0.12767	-0.18876	1.10444
BC103919.1	IOH63517	-0.12436	0.12256	-0.05941	-0.07738	0.40092	-0.10465	-0.07933	-0.04112	-0.10674	-0.13039	0.4481
BC012746.1	IOH14565	-0.02123	1.49093	-0.06148	-0.06523	-0.88897	-0.08757	0.44009	-0.06178	-0.00503	-0.04823	1.10444
BC104468.1	IOH63630	-0.16992	0.88506	-0.06792	-0.08199	0.59519	-0.09626	0.08395	-0.06749	-0.121	-0.21093	1.10444
NM_024294.1	IOH5168	-0.0699	1.10702	-0.07282	-0.07445	1.04803	-0.05761	-0.07901	-0.07293	-0.07728	-0.06778	1.10444
NM_198395.1	IOH7337	-0.06835	-0.66602	-0.09008	-0.0799	-0.48462	-0.07528	-0.25056	-0.04438	-0.1279	-0.14571	-0.87859
NM_032655.1	IOH5573	-0.1477	1.08003	-0.07746	-0.08074	0.95846	-0.09865	0.02984	-0.06777	-0.07475	-0.20343	1.10444
NM_001008710.1	IOH59674	0.11658	2.23461	-0.05478	-0.05853	-0.88156	-0.04682	0.32838	0.06737	-0.06302	-0.09615	1.10444
NM_024506.3	IOH41839	-0.03434	0.87361	-0.07024	-0.05286	0.36741	-0.09776	0.21443	-0.07157	-0.03195	-0.11474	0.87045
BC053876.1	IOH28964	-0.09346	0.37095	-0.08699	-0.0667	0.10273	-0.10315	0.09604	-0.10964	-0.05772	-0.19887	0.34255
NM_000998.3	IOH1576	-0.02967	0.14809	-0.0687	-0.04365	0.31087	-0.0594	0.08013	0.0236	-0.01631	0.07014	-0.13988
NM_015364.2	IOH12176	-0.02589	0.43526	-0.08674	-0.04113	0.04345	-0.06929	0.10941	-0.04302	-0.05151	-0.0479	-0.08832
BC004376.1	IOH5584	-0.19149	0.35507	-0.08261	-0.08702	0.13044	-0.10854	-0.06596	-0.07919	-0.11133	-0.23114	0.16014
PV3687		-0.16948	0.80329	-0.08957	-0.08388	-0.55985	-0.08307	-0.20759	-0.01937	-0.13872	-0.12616	0.72683
PV3833		-0.21771	-0.16199	-0.09034	-0.08576	-0.25006	-0.11753	0.29783	-0.09767	-0.15482	-0.31136	0.96575
PV4210		-0.11547	1.52632	-0.08751	-0.07843	-0.88833	-0.09297	-0.01249	-0.06505	-0.11525	-0.20799	1.10444
NM_000586.2		-0.18637	0.75498	-0.05504	-0.0757	0.92544	-0.08397	0.02634	0.11822	-0.11548	-0.17017	1.10444
PV4393		0.01456	0.76825	-0.07128	-0.06878	0.22629	-0.10015	-0.01186	-0.07402	-0.09799	-0.21159	0.33291
NM_032315.1	IOH5083	-0.16081	0.74091	-0.06019	-0.0799	0.63725	-0.10584	-0.07997	-0.08843	-0.10144	-0.21452	1.10444
NM_000594.2		0.03234	0.92602	-0.05658	-0.05371	1.09926	-0.09535	0.44996	-0.06858	-0.01033	-0.1317	0.09903
PV4337		-0.01567	-0.0479	-0.07695	-0.04993	-0.88059	-0.08247	-0.01186	-0.05716	-0.02366	0.00492	-0.51265
PV4391		-0.14481	0.80307	-0.09138	-0.06166	-0.88784	-0.08937	-0.03796	-0.04329	-0.09177	-0.12909	0.92266
NM_001011554.1	IOH55456	-0.05123	0.37911	-0.08647	-0.06271	-0.888	-0.09896	0.33093	-0.07511	-0.00687	-0.13203	-0.77765
BC101303.1	IOH63567	-0.02123	1.04272	-0.06921	-0.06083	-0.88816	-0.09386	0.33029	-0.06858	0.02304	-0.08474	0.67394
BC100863.2	IOH63510	0.02856	0.91376	-0.06432	-0.06628	-0.88461	-0.08487	0.10909	-0.03976	0.02028	-0.11115	1.10444
BC101304.1	IOH63568	0.08546	1.64995	-0.04163	-0.06292	-0.88767	-0.07259	0.38663	-0.07973	0.00072	0.00916	0.51008
NM_001006666.1	IOH58588	0.04145	2.12641	-0.04781	-0.06397	-0.8822	-0.07439	0.414	-0.02263	-0.03356	0.02807	0.95283
NM_130463.2	IOH58658	0.02989	1.18789	-0.06354	-0.06879	-0.88494	-0.04562	-0.04432	0.03094	-0.0124	-0.03518	0.50616
NM_031457.1	IOH53868	0.11125	3.61228	-0.05736	-0.06334	-0.88638	-0.09776	0.19598	-0.04166	-0.02068	-0.05604	0.07641
NM_006370.1	IOH5143	-0.16459	1.19651	-0.07695	-0.07675	0.83217	-0.10464	-0.19232	-0.09659	-0.11709	-0.25038	1.10444
NM_000628.3	IOH4959	-0.1637	0.78129	-0.07798	-0.07612	0.42122	-0.10015	-0.15698	-0.05744	-0.10835	-0.20637	1.10444
BC034963.1	IOH62055	0.08546	-0.51518	-0.0674	-0.03065	0.07711	-0.08307	-0.01854	-0.11018	0.08034	0.07209	-1.17552
NM_182894.1	IOH34885	-0.05723	0.8988	-0.06354	-0.06523	-0.88333	-0.09206	0.19471	-0.09087	-0.02896	-0.13561	-0.02934
BC026069.1	IOH62080	-0.02368	1.05508	-0.0455	-0.06041	-0.87946	-0.08907	0.3462	-0.05009	0.00694	-0.07724	-0.14154
BC002650.1	IOH5270	0.07747	1.69101	-0.02823	-0.05203	-0.88639	-0.06959	0.30992	-0.04765	0.05916	0.00297	1.10444
NM_001032293.1	IOH3584	-0.16903	-0.67338	-0.09937	-0.07361	-0.64925	-0.09596	-0.17895	-0.13384	-0.05358	-0.24745	-2.27867
NM_181337.2	IOH50149	-0.11902	-0.71331	-0.05916	-0.0667	-0.44434	-0.07678	-0.13566	0.00266	-0.06509	-0.18256	-0.02561
NM_002631.2	IOH3407	0.16192	-0.30195	-0.04369	-0.05831	0.05408	-0.03843	-0.07328	0.01925	0.04583	0.27948	-0.23144
NM_003211.1	IOH27535	0.05056	1.95674	-0.05375	-0.06418	-0.88172	-0.05761	0.20807	-0.03677	-0.00549	-0.02605	0.65278
NM_004196.2		-0.07768	0.42697	-0.08003	-0.07801	-0.35043	-0.09476	-0.24642	0.03664	-0.03932	-0.00225	-0.22669
NM_002512.1	IOH4345	-0.16792	-0.54545	-0.06457	-0.08158	-0.04902	-0.03813	-0.02331	-0.01094	-0.05796	0.04405	1.10444
BC015547.1	IOH10337	-0.23216	-0.41037	-0.09885	-0.08116	-0.40149	-0.09416	-0.22987	-0.13927	-0.14907	-0.23147	1.10444
BC028917.1	IOH22195	0.05057	-0.39903	-0.06844	-0.05035	0.01333	-0.07049	-0.01313	-0.08353	0.02189	0.08384	-0.68681
NM_006687.2	IOH10967	-0.03879	1.25039	-0.07642	-0.05852	-0.88752	-0.08067	0.19789	-0.06097	-0.02137	-0.07724	-0.26652
NM_014399.2	IOH21837	-0.01078	0.20207	-0.04292	-0.05622	-0.88478	-0.08067	0.08331	-0.03161	0.038	-0.06714	-0.63742
NM_032037.2	IOH10991	0.00589	0.6833	-0.05736	-0.05915	-0.88704	-0.08636	0.09318	-0.0558	0.01729	-0.10627	1.10444
BC032715.1	IOH21958	-0.03545	0.66436	-0.08674	-0.06732	-0.88816	-0.09057	-0.02045	-0.09142	-0.06279	-0.17898	0.02846
NM_015138.2	IOH10055	-0.19771	0.81509	-0.07385	-0.0843	0.35291	-0.11304	-0.15571	-0.1129	-0.11456	-0.29995	1.10444
NM_016212.1	IOH35032	-0.20305	-0.74223	-0.09396	-0.08514	-0.3609	-0.08966	-0.23274	-0.09441	-0.15023	-0.22528	0.99294
NM_181533.3	IOH22363	0.16748	1.5743	-0.04705	-0.06062	-0.88365	-0.04952	0.43946	-0.07265	0.00302	0.06329	0.17109
BC001321.1	IOH3117	0.04279	4.29652	-0.0589	-0.06858	-0.87543	-0.08607	0.07599	0.02115	-0.05336	-0.07333	0.68037
BC022379.1	IOH12058	0.20616	1.96865	-0.04524	-0.05873	-0.88526	-0.04742	0.4089	-0.00496	-0.03632	-0.03779	0.82493
BC008919.1	IOH7021	-0.05078	-0.24989	-0.08081	-0.06103	-0.87077	-0.08937	-0.13758	-0.02508	-0.03793	-0.09844	0.13286
BC042193.1	IOH26104	-0.02144	0.13267	-0.07256	-0.04427	-0.88591	-0.06599	0.05498	-0.02616	0.04191	0.2097	-0.58173
BC000479.1	IOH3692	-0.11614	-0.24524	-0.09653	-0.07382	-0.88623	-0.08427	-0.21173	-0.05498	-0.11916	0.02319	-0.98549
NM_018064.1	IOH6070	-0.035	1.01244	-0.0803	-0.06313	-0.87173	-0.08397	0.21062	-0.03269	-0.00664	-0.13234	0.15275
BC022363.1	IOH23061	0.04767	1.45215	-0.08674	-0.06187	-0.8785	-0.07648	0.22367	-0.07293	0.0136	-0.06648	-0.0103
NM_004215.2	IOH10322	-0.01077	1.12154	-0.06302	-0.06019	-0.88736	-0.0567	0.29241	-0.01801	0.01039	0.03362	0.41133
NM_019618.2	IOH35169	-0.17192	-0.15518	-0.09215	-0.07236	-0.20786	-0.09146	-0.24961	-0.07266	-0.13435	-0.1718	1.10444
NM_020168.3	IOH20961	0.14814	0.13878	-0.06251	-0.0623	-0.88156	-0.02615	0.00597	0.03719	-0.02666	0.06785	-0.18793
NM_145810.1	IOH11712	-0.00833	0.86772	-0.08107	-0.07487	-0.88639	-0.08337	0.02189	-0.05253	-0.06531	-0.14931	0.17623
NM_139355.1	IOH4506	0.33862	-0.56553	-0.03209	-0.03274	-0.05579	-0.02495	0.1476	0.12556	0.11416	0.43925	-1.81573
NM_019613.2	IOH6706	0.26906	2.0528	-0.03596	-0.05747	-0.888	-0.04772	0.57854	0.09646	-0.01607	0.06492	0.63045
BC009674.1	IOH9894	-0.04634	0.41246	-0.07334	-0.06187	-0.88816	-0.09116	0.21348	-0.07456	-0.02643	-0.16072	-0.31298
NM_030579.1	IOH5585	-0.23527	-0.36909	-0.11329	-0.08451	-0.88881	-0.11783	-0.12835	-0.10392	-0.11157	-0.30842	-1.45922
BC090049.1	IOH62587	-0.19905	-0.55884	-0.0888	-0.09163	-0.38136	-0.12772	-0.21077	-0.11236	-0.15045	-0.29538	-1.06202
XM_291439.1	IOH28506	-0.2695	-1.03995	-0.10401	-0.10148	-0.67745	-0.1379	-0.30594	-0.1632	-0.19394	-0.3681	-1.95297
BC073791.1	IOH63073	2.14102	2.39827	2.27371	1.19648	-0.88704	1.38355	1.67117	1.50327	1.63006	1.23583	0.41385
NM_178812.2	IOH25883	0.14881	1.15409	-0.0656	-0.06417	-0.88623	-0.03093	0.01615	-0.04546	-0.01423	-0.03681	0.25736
NM_001009938.1	IOH57338	0.05435	0.87429	-0.06431	-0.06732	-0.88719	-0.07409	0.2991	-0.0868	-0.04461	-0.07301	-0.12898
NM_001017370.1	IOH41134	0.09013	3.62974	-0.06714	-0.07256	-0.88832	-0.09596	0.16192	-0.04655	-0.05565	-0.13333	0.01806
BC056414.1	IOH29116	-0.23705	-0.92041	-0.10065	-0.09603	-0.61447	-0.13311	-0.25501	-0.14091	-0.17461	-0.34755	-1.76726
NM_002790.1	IOH29609	-0.18882	-0.41094	-0.06921	-0.09016	-0.43146	-0.04682	-0.00677	-0.11154	-0.1546	0.08188	1.10444
BC025340.1	IOH12714	0.02412	-0.55906	-0.04962	-0.01599	-0.35735	-0.04952	0.00247	-0.03459	0.1473	0.2035	-1.18109
BC033219.1	IOH23261	0.04324	-1.24114	-0.07617	-0.04532	-0.33158	-0.03783	0.00247	-0.0558	0.1259	-0.01529	-1.89181
NM_033012.2	IOH41061	0.04902	-0.7132	-0.07333	-0.05601	-0.27632	-0.07019	-0.25183	-0.02943	0.01085	0.14872	-1.50365
P14151-1		-0.16903	-0.06673	-0.09318	-0.06879	-0.21365	-0.04952	-0.14617	-0.05444	-0.12284	0.03525	0.21815
NM_018400.1	IOH29595	-0.23127	-0.03315	-0.09705	-0.08724	0.03491	-0.11843	-0.20472	-0.13221	-0.13941	-0.29146	0.93152
NP_001822.2		-0.17348	-0.13092	-0.09989	-0.08451	-0.68873	-0.09296	-0.30976	-0.07592	-0.17646	-0.14832	-0.56959
BC031617.1	IOH22754	0.07257	1.32036	-0.05787	-0.07004	0.45859	-0.07558	-0.00581	-0.08272	-0.05198	-0.03192	0.94416
NM_006228.2	IOH22728	0.05634	1.93293	-0.05658	-0.06669	0.71763	-0.06001	0.03843	-0.02916	-0.06026	-0.03192	0.90082
NM_005145.1	IOH12762	0.13725	-0.81266	-0.08107	-0.07319	-0.22042	-0.01027	-0.1904	0.01381	-0.05589	0.10308	0.17592
BC058031.1	IOH29444	-0.17771	-0.13886	-0.0821	-0.08409	0.36789	-0.10854	0.00342	-0.09795	-0.11042	-0.22561	0.01496
BC030538.2	IOH21627	0.04457	0.56466	-0.08544	-0.07047	0.31908	-0.05071	-0.15667	-0.04683	-0.05842	-0.01464	1.10444
BC073841.1	IOH61759	-0.12236	-1.26009	-0.07952	-0.06439	-0.56983	-0.05431	-0.20409	-0.04819	-0.08557	-0.24745	0.7595
BC034229.1	IOH21596	0.06146	0.75929	-0.04834	-0.05182	0.26173	-0.05641	-0.01758	-0.03514	-0.02252	0.17057	0.79489
NM_002012.1	IOH21676	0.13281	-0.63936	-0.04008	-0.04825	0.10192	-0.01176	-0.02713	0.06818	0.02903	0.29122	-0.04446
BC010175.1	IOH13983	-0.04367	0.53189	-0.06921	-0.06586	-0.05708	-0.05251	-0.10543	-0.03351	-0.07728	0.07797	1.10444
NM_007002.1	IOH13967	-0.24105	-0.79701	-0.11123	-0.08493	-0.6462	-0.10614	-0.32408	-0.10855	-0.1898	-0.33222	-1.62974
NM_000860.1	IOH14612	-0.06768	-0.06048	-0.08622	-0.08304	-0.50927	-0.07798	-0.22414	-0.11046	-0.13067	-0.04268	0.30549
BC017407.1	IOH14158	0.01167	0.86828	-0.0571	-0.07215	0.62774	-0.07798	0.09859	-0.08054	-0.07682	0.03003	0.40819
BC017079.1	IOH10377	-0.01478	1.1567	-0.07204	-0.0801	0.21453	-0.07888	-0.11593	-0.02426	-0.1072	-0.12681	0.5971
NM_005617.2	IOH10433	-0.003	0.78583	-0.07952	-0.07487	0.23177	-0.07289	-0.07519	-0.06695	-0.09408	-0.08116	0.85686
NM_018683.2	IOH10466	-0.01367	0.68149	-0.08906	-0.08031	0.07148	-0.06959	-0.12389	-0.07157	-0.10443	-0.09289	0.29267
NM_018200.2	IOH10020	-0.16259	0.44784	-0.09885	-0.08514	-0.13328	-0.08966	-0.26584	-0.08217	-0.11732	-0.22496	1.10444
NM_001673.2	IOH5751	-0.00389	-0.48545	-0.10142	-0.08702	-0.41422	-0.0612	-0.26202	-0.05743	-0.11525	0.67075	0.72876
BC018766.1	IOH13547	-0.05167	0.77267	-0.07359	-0.06753	0.02267	-0.07348	-0.05801	-0.06559	-0.07728	0.04373	0.45771
NM_002028.2	IOH14750	-0.05368	0.23043	-0.07514	-0.07151	-0.24201	-0.06929	-0.16431	-0.05716	-0.11019	-0.06746	0.62625
NM_004051.1	IOH5792	0.17949	0.69396	-0.05065	-0.05454	0.04618	-0.01985	-0.04018	0.00293	-0.03748	0.23024	0.99185
BC024187.2	IOH10699	0.13281	-0.04846	-0.05478	-0.06774	0.02782	-0.03903	-0.06309	0.00973	-0.04369	0.68119	0.99012
BC068456.1	IOH62464	-0.27595	-0.61373	-0.10968	-0.091	-0.64185	-0.11124	-0.33172	-0.09631	-0.18589	-0.27451	1.10444
BC011936.1	IOH12777	0.11525	-0.87527	-0.07462	-0.07214	-0.51314	-0.05371	-0.2111	-0.09305	-0.08165	0.11351	-0.23319
NM_032122.2	IOH13153	-0.07591	-0.50236	-0.09473	-0.08367	-0.55679	-0.08277	-0.27952	-0.06477	-0.13987	-0.15517	-0.35388
NM_145018.2	IOH27254	0.04968	0.20038	-0.06689	-0.07236	0.44167	-0.07019	-0.06882	-0.06368	-0.07613	-0.07888	0.22753
NM_021065.2	IOH61993	-0.13503	0.07233	-0.05736	-0.08157	-0.0255	-0.10405	0.07599	-0.04927	-0.09339	-0.17702	-0.04924
BC050683.1	IOH27027	-0.06923	0.06257	-0.0955	-0.08325	-0.27987	-0.07198	-0.25406	-0.07266	-0.11203	-0.12713	0.52831
NM_031213.2	IOH21446	-0.03612	1.42833	-0.08003	-0.07822	0.76209	-0.06929	0.01138	-0.04982	-0.06762	-0.05736	1.0679
BC063463.1	IOH39865	-0.03812	0.90061	-0.06406	-0.07068	0.42283	-0.08397	0.02538	-0.06967	-0.06485	-0.0743	0.24062
BC036572.2	IOH28725	-0.00811	1.44693	-0.04602	-0.06083	0.71473	-0.05371	0.12341	-0.03432	-0.0453	0.02058	1.10444
NM_031279.2	IOH10786	0.05146	0.96401	-0.05298	-0.06711	0.05972	-0.05461	0.29528	-0.04411	-0.07544	0.03982	1.10444
NM_001615.2	IOH13748	-0.04701	1.19697	-0.0607	-0.07151	0.58698	-0.06959	0.09795	-0.06341	-0.05726	0.03134	1.01036
NM_005627.1	IOH3192	0.19927	-0.0496	-0.05915	-0.03212	0.1778	-0.02974	0.05085	-0.04955	-0.02459	0.54131	1.10167
NM_014891.1	IOH4282	0.1217	-0.58515	-0.08184	-0.07592	-0.55502	-0.0651	-0.2757	-0.08625	-0.06302	-0.1017	-1.3911
NM_002638.1	IOH13658	0.28707	-0.05016	-0.05941	-0.05811	0.31232	-0.02015	-0.08474	0.05948	-0.00849	0.19438	0.40087
NM_080671.1	IOH12642	0.12436	-0.86291	-0.08906	-0.07822	-0.36525	-0.04622	-0.26043	-0.06015	-0.10996	0.02841	-0.65758
NM_144659.1	IOH21795	0.01811	1.96694	-0.07462	-0.0778	0.52109	-0.07439	-0.09366	-0.03894	-0.08511	-0.09876	0.96625
NM_152736.2	IOH14153	0.13748	0.59223	-0.07952	-0.06586	0.66334	-0.00667	0.04734	0.05378	0.02994	0.21654	0.77031
NM_001219.2	IOH14786	0.12481	-0.8138	-0.08777	-0.07235	-0.12973	-0.03574	-0.06724	0.00646	-0.03587	0.42164	-0.3823
NM_177999.1	IOH4544	0.20216	1.46984	-0.02075	-0.03987	1.04513	0.00112	0.22781	0.07036	0.03662	0.47903	0.6502
NM_025165.1	IOH12994	-0.0459	1.12404	-0.06354	-0.06796	0.42556	-0.08128	0.09795	-0.08707	-0.07107	-0.08083	0.97082
NM_178585.1	IOH12602	-0.07968	-0.0784	-0.08674	-0.07465	-0.27246	-0.08277	-0.21173	-0.09659	-0.12998	-0.07822	0.51994
NM_004346.2	IOH11204	0.14592	0.75181	-0.05349	-0.06607	0.31795	-0.02345	-0.08219	0.02305	-0.01285	0.50805	1.08308
NM_018135.2	IOH12060	-0.00055	0.6182	-0.07025	-0.07361	0.17813	-0.07768	-0.01313	0.00565	-0.08672	0.03688	1.10444
NM_014062.1	IOH39919	-0.03345	0.10352	-0.08235	-0.08262	-0.16839	-0.08846	0.26472	-0.11344	-0.12169	-0.11865	0.6749
BC067132.1	IOH39989	0.01367	1.32932	-0.08519	-0.07969	0.21614	-0.08308	-0.08442	-0.03704	-0.09178	-0.10235	0.5831
NM_013975.1	IOH40893	0.05413	-0.76321	-0.09421	-0.069	-0.35784	-0.03094	-0.07073	-0.03432	-0.04115	-0.05996	-0.63021
NM_145716.2	IOH39990	-0.15126	-0.93413	-0.11483	-0.08241	-0.64829	-0.07828	-0.26456	-0.13955	-0.10144	-0.27255	-1.2538
NM_013371.2	IOH34776	-0.09657	-0.12877	-0.06019	-0.08116	-0.01922	-0.10555	0.21635	-0.0142	-0.10052	-0.18387	-0.82115
BC040946.1	IOH26289	-0.02745	-1.14021	-0.11252	-0.07864	-0.62091	-0.0651	-0.19932	-0.04873	-0.08695	-0.03909	-2.09156
NM_005675.2	IOH26597	0.0539	-0.54092	-0.07694	-0.06041	-0.40214	-0.03574	-0.1589	-0.01746	-0.02113	0.26643	-0.60018
NM_173806.2	IOH26314	-0.05168	0.88041	-0.06921	-0.07068	0.27365	-0.08457	0.07981	-0.08924	-0.06739	-0.11409	1.07942
BC003383.1	IOH2969	-0.02768	0.88609	-0.06148	-0.07173	0.57393	-0.07139	0.17974	-0.07755	-0.07383	0.03329	-0.05418
NM_181795.1	IOH27983	-0.0639	-0.86949	-0.08081	-0.07885	-0.57081	-0.05581	-0.23274	-0.02372	-0.09431	0.11677	-0.00106
NM_000181.1	IOH29680	-0.05035	0.66278	-0.05555	-0.08262	0.71812	-0.07169	0.1476	-0.06205	-0.07314	0.0646	0.04538
BC001149.1	IOH4457	0.06546	0.302	-0.07385	-0.07612	-0.13489	-0.06779	-0.09906	-0.06341	-0.0575	-0.01692	0.33639
NM_005746.1	IOH44532	0.2495	-0.82479	-0.06225	-0.06774	0.04602	-0.03664	-0.10161	0.09701	0.00786	0.24198	-0.56703
NM_178154.1	IOH44218	0.05168	1.74941	-0.08029	-0.07508	0.26302	-0.06719	-0.16431	-0.02617	-0.07959	-0.0417	1.10444
NM_012170.2	IOH42104	0.04212	0.62353	-0.08158	-0.07466	0.19133	-0.03154	-0.1745	-0.03704	-0.06854	0.08872	1.10444
NM_052936.2	IOH42076	-0.12458	-0.54716	-0.10401	-0.08996	-0.68325	-0.09206	-0.34858	-0.10502	-0.16219	0.02384	-0.13488
BC036582.1	IOH62204	-0.18304	-0.01625	-0.0754	-0.08891	0.2933	-0.10734	0.05753	-0.08652	-0.1233	-0.16756	0.15547
BC066948.1	IOH61473	-0.11947	0.48845	-0.01972	-0.01808	0.57941	-0.03004	0.00915	-0.03948	-0.03034	-0.20996	1.10444
BC011779.2	IOH14539	-0.02479	0.03433	-0.07334	-0.07005	-0.25055	-0.0597	-0.10734	-0.04819	-0.09017	0.08156	-0.06734
BC010081.2	IOH13727	0.06524	-0.27019	-0.04653	-0.04428	-0.33899	-0.01027	-0.20123	-0.00931	-0.0476	0.4386	0.84971
NM_005268.1	IOH5587	0.04568	-0.36228	-0.07772	-0.069	-0.1924	-0.04892	-0.14235	-0.01611	-0.07315	0.07992	-0.1429
BC080557.1	IOH63120	3.36462	1.59221	3.55008	4.51598	4.36336	4.67004	4.76351	4.49036	4.97593	3.31093	0.95468
BC050696.1	IOH27004	-0.15659	-0.5661	-0.07797	-0.0734	-0.54133	-0.07139	-0.27825	-0.08924	-0.09868	-0.17963	1.10444
BC010451.1	IOH9645	0.28617	-0.81391	-0.10427	-0.05664	-0.06014	-0.01236	-0.08251	0.0399	0.05203	0.03916	-0.90111
NM_018105.1	IOH10776	-0.02989	0.79252	-0.08545	-0.07906	-0.0756	-0.07978	-0.22319	-0.03105	-0.11249	-0.0554	0.91224
BC037780.2	IOH27748	-0.04301	0.34351	-0.08906	-0.08074	-0.01921	-0.063	-0.21842	-0.05389	-0.10558	0.00591	1.10444
BC036077.1	IOH27290	0.15859	-0.988	-0.10246	-0.07068	-0.20013	-0.02285	-0.13725	0.01489	-0.03586	0.59152	-0.9099
BC030530.1	IOH21699	0.11191	1.03784	-0.08493	-0.07927	0.07695	-0.03454	-0.1067	-0.03704	-0.09477	0.47577	0.79194
BC001487.2	IOH12155	0.09524	-0.54852	-0.06457	-0.06145	-0.29146	-0.02824	-0.08729	0.00538	-0.03886	0.26089	-0.99674
NM_145699.2	IOH35258	0.03256	-0.52856	-0.0839	-0.07465	-0.30935	-0.03303	-0.19422	-0.00251	-0.06048	0.19828	0.16792
NM_005118.2	IOH35359	0.22016	0.29213	-0.02333	-0.03925	0.41461	0.00681	0.02824	0.02876	0.00947	0.69945	0.37575
BC040152.1	IOH26252	-0.21327	-0.20339	-0.08802	-0.08974	-0.03581	-0.11873	-0.1503	-0.09849	-0.15506	-0.26865	-0.65158
NM_000371.1	IOH14065	-0.02278	0.90118	-0.06792	-0.0755	0.03185	-0.07228	0.00024	-0.10882	-0.08833	-0.08278	1.10444
BC017981.1	IOH13989	0.05302	0.52724	-0.07231	-0.06125	-0.24459	-0.06449	-0.11816	-0.04248	-0.0407	-0.05801	0.61084
BC028711.2	IOH11814	0.10014	0.73944	-0.0638	-0.07089	-0.03904	-0.05851	-0.15731	-0.01502	-0.066	0.01927	0.90691
BC022888.1	IOH14209	0.04101	3.47573	-0.06019	-0.06711	1.05947	-0.0624	-0.03668	-0.00903	-0.05312	-0.02083	1.10444
BC006192.1	IOH6274	-0.03301	-0.83466	-0.08932	-0.07801	-0.36928	-0.04682	-0.25979	-0.05961	-0.10259	0.22567	0.13282
NM_052965.1	IOH56031	-0.17882	-0.53456	-0.09782	-0.07843	-0.39618	-0.09056	-0.32313	-0.09278	-0.16104	-0.26669	1.10444
NM_004595.2	IOH57117	-0.25661	-0.1198	-0.10813	-0.09603	-0.51136	-0.12682	-0.31453	-0.08815	-0.15575	-0.34495	1.10444
BC051790.1	IOH26984	0.12947	-0.70979	-0.04627	-0.05182	-0.38667	0.08621	-0.01217	0.04181	0.02097	0.40599	-1.16944
BC021995.1	IOH14627	0.08813	1.32535	-0.01998	-0.05077	0.7368	-0.0657	0.19184	-0.05689	0.00072	0.11057	0.85366
NM_000431.1	IOH10122	-0.02567	-0.49839	-0.06019	-0.0602	-0.28551	-0.03723	-0.15413	-0.02073	-0.02712	0.48914	-0.20269
NM_002575.1	IOH53975	-0.18059	-0.66817	-0.08107	-0.07738	-0.51507	-0.09746	-0.30085	-0.04819	-0.13044	-0.16463	1.04288
BC012381.1	IOH10496	0.37886	-1.04267	-0.05349	-0.05098	-0.05611	-0.00128	-0.01663	-0.01584	0.04674	0.31469	-0.96358
NM_032958.3	IOH58649	-0.17971	-0.94422	-0.08803	-0.07864	-0.50218	-0.08517	-0.14649	-0.07728	-0.13412	0.74934	0.03507
NM_024633.2	IOH6971	-0.03167	0.83732	-0.05838	-0.05747	0.05891	-0.04622	-0.02968	0.02577	-0.05726	0.07895	0.71497
BC035878.1	IOH25903	-0.04346	0.10125	-0.07566	-0.05999	0.05955	-0.08427	-0.05673	-0.07783	-0.09385	-0.05736	-0.35957
NM_001832.2	IOH7303	-0.01056	0.98012	-0.04988	-0.04385	0.27671	-0.0627	0.01774	-0.04655	-0.06302	-0.05409	0.45774
BC057779.1	IOH29149	0.08991	0.88609	-0.06097	-0.06481	0.60148	-0.05911	0.31884	-0.03161	-0.03678	0.05449	1.00822
NM_015492.2	IOH4170	-0.07057	-0.04325	-0.07772	-0.08031	-0.18676	-0.09056	-0.03063	-0.02127	-0.09339	-0.13463	1.10444
BC052639.1	IOH29043	0.18771	1.93995	-0.05013	-0.05726	0.35952	-0.03753	0.0814	-0.05607	-0.05497	0.36882	1.10444
BC024038.1	IOH27782	0.15148	3.12516	-0.04008	-0.06628	1.19399	-0.05611	0.1005	-0.0191	-0.03195	0.62739	1.10444
NM_002469.1	IOH13806	-0.25639	-0.58594	-0.1004	-0.08723	-0.47414	-0.09715	-0.27125	-0.1061	-0.16817	-0.26375	1.10444
NM_014463.1	IOH7376	-0.06345	0.62013	-0.09499	-0.08011	0.07405	-0.06719	-0.21269	-0.05499	-0.11249	0.08417	1.10444
BC054892.1	IOH29485	0.01633	1.51974	-0.09008	-0.07528	0.76982	-0.05911	0.04161	-0.02399	-0.06739	-0.01562	0.49035
NM_000594.2	IOH21536	-0.00411	0.70847	-0.08622	-0.07948	0.58118	-0.08367	-0.05164	-0.04302	-0.09154	0.08676	1.10444
NM_004633.3	IOH26113	-0.04123	1.00154	-0.06122	-0.06585	0.44264	-0.06839	0.16001	-0.07728	-0.0568	0.02156	0.39787
NM_032332.2	IOH6146	-0.03212	0.15206	-0.07024	-0.06565	-0.17097	-0.04323	-0.13375	-0.06396	-0.08488	0.10829	0.24607
NM_000326.3	IOH5232	0.00389	-0.9313	-0.0772	-0.07319	-0.55292	-0.03484	-0.27252	-0.06205	-0.10742	0.03199	-0.23471
NM_000889.1	IOH12535	-0.05991	0.11247	-0.08364	-0.0778	0.18585	-0.08367	-0.13916	-0.07755	-0.11755	-0.04365	0.53828
NM_002952.2	IOH10056	-0.0539	0.95675	-0.06148	-0.07423	0.45698	-0.07828	-0.01122	-0.05798	-0.05267	-0.04235	0.80737
NM_018091.2	IOH3126	0.01478	1.17972	-0.06457	-0.07801	0.46165	-0.07888	0.05816	-0.08109	-0.06141	0.06134	1.07015
BC005056.1	IOH6527	0.10458	1.21874	-0.0674	-0.07403	0.12706	-0.0633	-0.10734	0.00484	-0.06163	0.26252	0.53048
BC002877.2	IOH5717	0.09768	2.27987	-0.07437	-0.07591	0.56217	-0.08188	-0.04782	-0.021	-0.07176	0.05938	0.22761
NM_006215.2	IOH12257	-0.00834	1.25707	-0.08364	-0.07592	0.55557	-0.07229	-0.05386	-0.05417	-0.08856	-0.00355	1.10444
BC014452.1	IOH14883	0.16037	-0.78442	-0.10633	-0.07382	-0.33642	-0.02735	-0.10448	0.00537	-0.04139	0.24035	-1.15291
NM_002395.2	IOH12418	-0.1428	0.18551	-0.1035	-0.09331	-0.26505	-0.10525	-0.26838	-0.04111	-0.1615	-0.1105	1.10444
BC028151.1	IOH11514	-0.04501	0.40713	-0.06612	-0.06585	-0.14407	-0.04742	-0.07201	-6e-05	-0.07337	0.05156	0.02677
NM_144970.1	IOH12670	-0.1726	0.71301	-0.08725	-0.08136	-0.3319	-0.08937	-0.28907	-0.11208	-0.15437	-0.17147	0.79011
NM_152420.1	IOH23039	0.01212	-0.81924	-0.07257	-0.07047	-0.40134	-0.05161	-0.20155	0.05704	-0.07981	0.17318	-0.30927
BC070125.1	IOH40801	-0.01189	0.39182	-0.07231	-0.06795	0.40253	-0.07019	-0.05323	-0.04655	-0.08787	-0.06714	1.10444
BC001152.1	IOH4425	0.14215	-0.7259	-0.06457	-0.0625	-0.20271	0.00591	-0.13057	-0.06559	0.02489	0.13437	-0.32672
NM_032019.4	IOH42550	-0.07034	1.40611	-0.0656	-0.06858	0.36322	-0.08097	0.0623	-0.09359	-0.06531	0.04242	0.86702
NM_175634.1	IOH42249	0.06391	-0.93027	-0.08236	-0.07738	-0.49928	-0.05281	-0.23464	-0.00577	0.09299	0.31795	-0.57241
NM_003945.3	IOH41102	0.05101	2.37298	-0.07617	-0.07738	0.48919	-0.08996	-0.10702	-0.04274	-0.08004	-0.06746	0.11335
NM_016203.2	IOH42382	-0.01233	0.06394	-0.09009	-0.07591	-0.01309	-0.0654	-0.20314	-0.06232	-0.09799	0.01015	1.03883
NM_033064.1	IOH11249	-0.04346	1.47733	-0.09653	-0.07759	0.64916	-0.07619	-0.02745	-0.03541	-0.07659	-0.10203	1.10444
BC029609.1	IOH21622	0.01411	0.85682	-0.08313	-0.07885	0.43249	-0.07169	-0.04113	-0.05091	-0.09523	0.39295	1.10444
NM_005750.2	IOH34751	0.02078	1.27182	-0.04808	-0.05726	0.89483	-0.03723	0.30961	-0.04819	-0.01332	0.18524	0.60423
NM_001425.1	IOH9872	-0.01989	0.4686	-0.06715	-0.06732	0.36274	-0.07408	0.08522	-0.06043	-0.06233	0.02742	-0.17113
NM_013354.4	IOH45495	0.13726	1.11768	0.06817	0.07308	0.34679	0.04756	0.10909	0.02849	0.03409	0.13796	0.79811
NM_006062.1	IOH45944	-0.00567	-0.58084	-0.07462	-0.05769	-0.05305	-0.06359	-0.1624	-0.0781	-0.11387	0.04569	0.11729
NM_201443.1	IOH45504	0.12192	-0.64197	-0.07025	-0.07109	-0.37105	-0.04203	-0.15062	-0.0055	-0.05703	0.07438	0.52656
NM_201278.1	IOH45482	0.08368	-0.0446	-0.06638	-0.05622	-0.24749	-0.04262	-0.11434	-0.08272	-0.03195	0.47479	0.99524
Ro-52		0.02189	2.20433	-0.04602	-0.0623	0.60567	-0.05611	-0.02936	-0.03215	0.01591	0.07569	1.10444
NM_005032.2	IOH2504	-0.16548	1.07686	-0.08261	-0.07696	0.82766	-0.06779	-0.06214	-0.10774	-0.1095	-0.193	1.10444
P3081		-0.05146	0.26275	-0.10272	-0.08178	-0.13118	-0.06689	-0.178	-0.04737	-0.10236	-0.00779	1.10444
PV3870		-0.10524	-0.29616	-0.11535	-0.08514	-0.29308	-0.07917	-0.2582	-0.07864	-0.13159	-0.10887	0.3606
PV3852		0.03056	0.83664	-0.08055	-0.07738	0.57071	-0.06809	0.01138	-0.04927	-0.08602	-0.03029	0.96889
PV4201		-0.06324	0.97568	-0.06019	-0.06984	0.20454	-0.05491	0.03494	-0.06124	-0.07084	-0.03649	1.09311
PV4672		-0.11902	1.0755	-0.07927	-0.07403	0.04441	-0.07498	-0.09747	-0.10121	-0.10697	-0.09485	0.8156
PV4879		0.13481	0.02798	-0.05039	-0.05559	0.00414	-0.02225	-0.10002	-0.04193	-0.07291	0.2935	0.66101
BC033817.1	IOH21867	-0.07279	0.43707	-0.05916	-0.07047	0.27253	-0.07798	0.13805	-0.08	-0.05381	-0.00453	-0.24421
BC011892.1	IOH14730	-0.10147	0.27285	-0.07256	-0.07465	0.20181	-0.08877	0.11418	-0.08788	-0.07682	-0.04236	0.13748
NM_018243.1	IOH5880	-0.10992	0.19833	-0.06947	-0.07654	0.37933	-0.07948	0.04034	-0.10393	-0.06555	0.06492	0.16897
BC007363.1	IOH21168	-0.02456	0.12767	-0.062	-0.07465	0.8494	-0.0582	0.04671	-0.01529	-0.05151	0.2798	0.5089
BC001120.1	IOH3920	-0.32351	-1.35253	-0.12592	-0.10462	4.10882	0.50987	0.36052	0.22997	0.46253	0.79727	1.10444
NM_001008896.1	IOH50198	0.19682	0.5218	-0.0919	-0.06209	1.00583	-0.02046	0.08299	0.0796	0.04214	0.20644	1.10444
NM_139168.1	IOH37855	-0.02967	-0.91519	-0.10994	-0.06942	0.28074	-0.04712	-0.05832	-0.00767	-0.02137	-0.08246	-0.00252
BC067301.1	IOH40043	0.14325	1.31016	-0.05426	-0.0625	1.61251	-0.01596	0.13105	0.03311	0.01844	0.25633	1.10444
BC011414.1	IOH9720	0.08835	1.36505	-0.01044	-0.04112	0.72939	0.04157	0.22335	0.09157	0.03731	0.40599	1.06638
NM_198513.1	IOH11823	0.10747	0.53359	-0.04859	-0.04952	0.26946	0.00442	0.07854	-0.02236	0.04214	0.23122	0.46732
NM_006252.2	IOH29876	0.30062	1.63782	-0.02075	-0.0338	1.17852	0.06074	0.20011	0.03556	0.05549	0.57783	0.9803
BC028244.1	IOH11643	0.18504	0.64757	-0.05014	-0.04532	0.23757	0.00292	0.06644	-0.03404	-0.01102	0.18753	1.06884
NM_138422.1	IOH13417	-0.12525	-0.84601	-0.05762	-0.05978	-0.17242	-0.02135	-0.044	-0.05009	-0.05381	-0.12453	0.37343
BC036031.1	IOH27208	-0.00078	1.54696	-0.06045	-0.06062	0.39834	-0.06779	0.05371	-0.08163	-0.05589	0.04895	1.10177
NM_139010.1	IOH35167	0.08546	1.19673	-0.06302	-0.0757	0.1277	-0.07048	-0.10734	-0.01475	-0.07705	0.06591	1.10444
XM_496191.1	IOH35170	0.06568	2.19253	-0.07591	-0.07738	0.52625	-0.07588	-0.09046	-0.03922	-0.08211	0.03102	1.0358
NM_001786.2	IOH14583	0.21771	1.25163	-0.06226	-0.05957	1.48106	-0.02525	0.15715	0.08341	0.04191	0.22697	1.10444
BC027900.1	IOH27306	0.13303	0.82689	-0.07204	-0.0625	1.52133	-0.01266	0.07376	0.0603	0.02811	0.2185	1.10444
BC035006.2	IOH27161	0.15971	1.34497	-0.0571	-0.05894	1.94501	-0.00247	0.1441	0.08042	0.03915	0.65511	1.10444
NM_178552.2	IOH27375	0.01368	-0.01353	-0.04602	-0.04721	0.13656	0.08591	0.1075	-0.01882	0.02397	0.06166	0.00477
BC062422.1	IOH40746	-0.02656	0.57238	-0.04859	-0.06816	0.16201	-0.07049	0.00565	-0.05309	-0.06923	-0.0479	0.29703
NM_024567.2	IOH40784	-0.05079	-1.05027	-0.08468	-0.07382	-0.66118	-0.03573	-0.27793	-0.09169	-0.12929	-0.02345	-1.18268
BC062663.1	IOH40734	0.05879	0.73082	-0.07128	-0.04365	0.84103	-0.06209	0.01424	-0.09821	-0.09017	-0.03192	1.10444
NM_001008218.1	IOH40716	-0.04634	0.61525	-0.05607	-0.03548	0.61115	-0.06869	0.25836	-0.07673	-0.0453	0.01275	0.36227
NM_182943.2	IOH41898	-0.08657	0.32819	-0.05941	-0.07047	0.47453	-0.06629	0.14601	-0.0819	-0.04392	0.23447	0.29277
BC030262.1	IOH21525	0.05146	2.54118	-0.06586	-0.07465	0.29251	-0.07678	-0.04305	-0.0354	-0.04507	-0.05604	1.09057
NM_003862.1	IOH6319	0.03145	0.65131	-0.08339	-0.07843	0.02782	-0.07049	-0.16526	-0.03079	-0.095	-0.02213	1.10431
NM_014044.4	IOH11358	0.12903	-0.03972	-0.07153	-0.06523	0.00463	-0.03034	-0.07074	0.00809	-0.0186	0.69847	-0.48742
BC017702.1	IOH11854	-0.001	0.72084	-0.08674	-0.07738	0.73761	-0.08547	-0.05609	-0.07919	-0.08534	-0.03518	0.92582
BC057393.1	IOH28895	0.00123	0.07176	-0.079	-0.07214	0.09887	-0.06599	-0.17195	-0.06831	-0.10259	0.00492	1.10444
BC054893.1	IOH29495	0.71671	0.81645	0.82286	0.97729	0.7732	0.69383	0.76059	0.53857	0.69632	0.73988	0.54743
BC013013.2	IOH12505	-0.08858	0.69135	-0.0571	-0.07257	0.03201	-0.08547	-0.03827	-0.07755	-0.10328	-0.06355	0.51611
BC027617.1	IOH12034	-0.02589	1.19197	-0.03622	-0.05203	0.65416	-0.01297	0.25295	-0.06477	-0.01976	0.06362	0.42454
NM_001833.1	IOH13701	-0.15481	-0.86563	-0.09009	-0.06816	-0.5149	-0.07198	-0.18086	-0.08816	-0.09086	-0.3244	0.68642
BC022054.1	IOH13695	-0.09946	0.61355	-0.09009	-0.05768	-0.15809	-0.07828	-0.1398	-0.10937	-0.11111	-0.1793	0.88053
BC012124.1	IOH12569	-0.07679	1.80998	-0.06225	-0.06146	0.04634	-0.07618	-0.05291	-0.08571	-0.07751	-0.04104	1.10444
NM_004394.1	IOH40583	-0.15637	-0.98811	-0.10298	-0.0602	-0.29018	-0.06389	-0.04687	-0.00632	-0.00664	-0.25984	-0.65601
NM_001422.1	IOH22142	0.13148	-0.14747	-0.08081	-0.07927	-0.2309	-0.04712	-0.23401	-0.0191	-0.0996	0.11351	0.88768
BC065552.1	IOH40470	-0.16414	-0.33347	-0.07848	-0.07989	-0.24362	-0.08996	-0.20887	-0.05417	-0.12031	-0.21126	1.10444
BC029795.1	IOH22708	0.01211	0.66674	-0.07669	-0.07591	0.73019	-0.08128	0.06517	-0.05553	-0.07199	-0.0342	0.6145
NM_001003684.1	IOH50100	-0.0439	0.44388	-0.03648	-0.06209	0.67639	-0.06989	-0.0545	0.0516	-0.04668	-0.05377	1.10444
BC012535.1	IOH14189	-0.07013	0.83324	-0.06535	-0.07089	-0.0437	-0.06989	-0.03413	-0.07375	-0.07958	-0.0192	0.91318
BC000702.1	IOH4311	-0.04723	0.45908	-0.05942	-0.07487	0.18263	-0.07408	0.08331	-0.07429	-0.07107	-0.04431	0.06445
NM_006746.1	IOH22321	0.13481	0.84447	-0.03854	-0.06166	-0.00956	-0.03813	-0.06373	-0.02262	-0.07176	0.16144	1.10444
NM_133627.1	IOH50080	-0.07635	-0.89795	-0.06767	-0.0757	-0.49992	-0.08517	-0.0806	-0.05471	-0.0835	-0.12028	0.22118
BC000001.1	IOH4593	0.08546	1.58802	0.0576	0.04939	0.67011	0.10778	0.21635	-0.01176	0.05755	0.15851	1.10444
BC000082.1	IOH4680	-0.05879	1.45079	-0.05065	-0.02834	0.40672	-0.08008	0.04861	-0.07239	-0.05221	0.04829	0.79426
NM_001004299.1	IOH45686	-0.0828	0.26275	-0.10633	-0.07445	-0.62284	-0.08457	-0.32344	-0.0906	-0.10237	-0.13952	0.27752
BC011875.2	IOH13282	-0.02234	0.93417	-0.07101	-0.07906	0.44328	-0.08847	-0.14044	-0.04846	-0.06831	-0.02246	1.03967
BC008466.1	IOH7445	0.08836	0.01381	-0.07643	-0.07361	-0.06352	-0.05611	-0.16877	0.00456	-0.08441	0.26089	0.83187
BC005294.1	IOH46087	0.05302	1.12041	-0.06071	-0.06732	1.46527	-0.06629	0.26599	-0.01175	-0.043	0.11612	0.93713
NM_175567.1	IOH50085	0.15303	1.04465	-0.06225	-0.05894	1.208	-0.03124	0.03366	-0.05281	-0.00802	0.15981	1.10444
NM_182484.1	IOH43085	-0.1337	0.40192	-0.07256	-0.07612	-0.11926	-0.06629	-0.10001	-0.05173	-0.10006	-0.12094	0.27344
NM_003120.1	IOH41504	-0.01411	1.19639	-0.06122	-0.06984	0.31393	-0.07048	0.1476	-0.07266	-0.06187	-0.02833	0.99005
NM_205849.1	IOH41618	-0.02033	-0.73191	-0.0821	-0.07864	-0.48801	-0.07618	0.4315	-0.07728	-0.12745	0.05677	-0.46052
NM_145756.1	IOH43556	-0.07057	0.51862	-0.05091	-0.0535	0.19633	-0.08067	0.00501	-0.09088	-0.1019	-0.0554	0.56059
NM_207376.1	IOH50138	-0.1417	0.54505	-0.04834	-0.069	0.74631	-0.03184	0.22494	0.14187	-0.03127	-0.06518	1.10444
NM_203495.1	IOH50151	-0.1677	-0.73531	-0.09395	-0.08493	-0.02244	-0.07229	0.00215	-0.01176	-0.06509	-0.15289	1.10444
NM_001002035.1	IOH50119	-0.10747	1.01935	-0.05864	-0.06355	1.2784	-0.05281	0.03875	-0.02753	-0.04438	-0.15354	1.10444
PHC9621		1.22926	3.65073	0.85198	1.06174	3.79276	0.7208	1.09224	0.70878	0.85094	1.16149	1.10444
NM_138451.1	IOH10717	-0.13836	0.30244	-0.05762	-0.06041	-0.20931	-0.05971	-0.09715	-0.09251	-0.10835	-0.16723	1.10444
BC017717.1	IOH11300	0.01612	-0.87845	-0.04859	-0.04448	-0.1257	-0.00847	-0.14744	-0.06613	-0.08166	0.15133	0.19042
NM_021943.1	IOH22137	-0.1048	-1.09598	-0.08184	-0.06796	-0.53359	-0.04562	-0.24038	-0.10584	-0.10881	-0.02279	-0.52304
BC017769.1	IOH13448	0.08102	-0.13126	0.0143	0.04541	-0.23461	0.08022	-0.05769	0.01054	0.01683	-0.06551	0.11094
NM_005324.3	IOH5791	0.13948	-0.57449	-0.06767	-0.05391	-0.15615	-0.00337	-0.04687	-0.01692	0.01361	-0.04333	0.81063
BC002526.1	IOH4058	0.14415	-1.07386	-0.05813	-0.05454	-0.1721	-0.00607	0.07058	0.02305	0.11531	0.05971	-0.41599
NM_001707.2	IOH3200	-0.09147	-1.24024	-0.09087	-0.08116	-0.55051	-0.08397	-0.23019	-0.06314	-0.1187	0.05025	-2.11467
BC000686.1	IOH4305	0.02123	-1.04505	-0.08106	-0.07906	-0.12635	-0.05611	-0.06023	-0.02671	-0.04898	-0.01399	-0.96896
NM_002620.1	IOH34711	-0.06702	-0.39507	-0.0839	-0.08031	-0.36123	-0.06809	-0.19518	-0.08897	-0.13412	-0.11246	0.66346
NM_002824.4	IOH44357	-0.15125	-1.03076	-0.09859	-0.08514	-0.73673	-0.07558	-0.32663	-0.11616	-0.16426	-0.1092	0.04014
NM_006664.2	IOH34759	0.07902	-0.2863	-0.08364	-0.07612	-0.42727	-0.04892	-0.16653	-0.09006	-0.12054	-0.08246	0.33505
NM_001012979.1	IOH41536	-0.15748	-1.20384	-0.11277	-0.09352	-0.71708	-0.0594	-0.29639	-0.09957	-0.14102	-0.35538	-1.76093
XM_378350.2	IOH43457	-0.02234	-1.15279	-0.09138	-0.07717	-0.34898	-0.03394	-0.12962	-0.07701	-0.08764	-0.06093	-0.4523
NM_001008393.1	IOH43514	-0.16281	-0.92744	-0.10788	-0.09288	-0.77588	-0.08457	-0.34063	-0.14444	-0.1806	-0.21256	1.05153
NM_016174.3	IOH42094	-0.07435	0.24472	-0.087	-0.07193	-0.07173	-0.07589	-0.04178	-0.11372	-0.10927	-0.21452	0.13954
NM_001009609.1	IOH44772	-0.07724	-1.11821	-0.09782	-0.08178	-0.72191	-0.07738	-0.33744	-0.10528	-0.1378	-0.22332	-1.42994
BC009762.2	IOH14113	0.02256	-0.54114	-0.07411	-0.07319	-0.13279	-0.01236	-0.13248	-0.02969	-0.08188	0.02742	1.10444
NP_001001547.1		-0.28062	-0.8992	-0.11096	-0.00823	-0.66102	0.02719	-0.17831	-0.05661	-0.18589	-0.25952	-0.57776
NM_003278.1	IOH14450	-0.04435	0.6901	-0.08571	-0.06712	0.16556	-0.08338	-0.1799	-0.07158	-0.11847	0.06134	0.82921
NM_016401.2	IOH3734	-0.16303	0.08265	-0.09473	-0.08597	-0.31161	-0.08487	-0.21492	-0.11154	-0.15943	-0.21028	1.10444
BC020568.1	IOH10333	-0.03301	-0.63346	-0.08416	-0.07717	-0.38088	-0.04113	-0.15635	-0.07265	-0.10927	0.15426	0.95505
BC005922.1	IOH7526	-0.16681	-0.17889	-0.08158	-0.0734	-0.33399	-0.05551	-0.10924	-0.09903	-0.1118	-0.15224	0.37515
NP_004047.3		-0.22082	-0.65354	-0.07539	-0.07361	-0.40375	-0.10794	-0.19136	-0.14879	-0.14447	-0.29766	-0.96799
NM_018668.2	IOH10175	-0.01056	-1.03088	-0.07591	-0.07696	-0.46931	-0.02764	-0.18213	-0.0626	-0.1164	-0.01073	0.03569
NM_018039.2	IOH43857	-0.15926	0.32615	-0.07488	-0.08618	-0.22397	-0.07168	-0.21491	-0.10583	-0.05197	-0.15028	0.15626
NM_152769.1	IOH21544	0.0459	-1.0429	-0.07333	-0.06439	-0.34269	-0.01776	-0.07774	-0.03595	-0.02942	-0.14474	-1.17028
NM_016607.1	IOH7393	0.17459	-0.99855	-0.0589	-0.05496	-0.21656	-0.01836	-0.13566	-0.02236	0.02672	0.09134	0.10587
NM_004159.1	IOH3858	0.01923	-0.3658	-0.07153	-0.0667	-0.23009	-0.04143	-0.12771	-0.03839	-0.05151	-0.00877	1.10444
NM_003746.1	IOH43452	-0.00345	0.23111	-0.08391	-0.07591	0.41863	-0.07139	-0.12612	-0.01448	-0.04576	0.15198	1.10444
XM_379717.2	IOH43678	-0.1157	0.43356	-0.06534	-0.08304	0.0209	-0.11394	-0.07773	-0.12351	-0.12951	-0.17344	-0.10851
NM_031296.1	IOH43454	0.02033	-1.08055	-0.0839	-0.07717	-0.45595	-0.04562	-0.17608	-0.05145	-0.10742	0.05188	-0.72199
NM_001169.2	IOH43240	-0.08169	-0.45359	-0.09112	-0.08052	-0.31193	-0.07198	-0.16303	-0.11182	-0.13297	-0.10464	1.10444
XM_211447.4	IOH42904	-0.17015	-0.09168	-0.07978	-0.08011	-0.35429	-0.08847	0.35161	-0.12215	-0.13872	-0.09974	-0.19177
BC032416.1	IOH40215	-0.08302	-1.23094	-0.08906	-0.07696	-0.61204	-0.04382	-0.19805	-0.06967	-0.10214	-0.17115	-1.71781
BC035143.1	IOH40223	0.05079	-0.98369	-0.07231	-0.06523	0.39963	0.02389	-0.01027	-0.00332	-0.05244	0.06557	-0.59547
BC068594.1	IOH40084	-0.01634	-1.2052	-0.08236	-0.06397	-0.45884	-0.02015	-0.11052	-0.04737	-0.03172	-0.043	-1.73505
NM_206918.1	IOH39844	-0.02012	0.07834	-0.06947	-0.06586	0.06874	-0.05761	-0.04145	-0.08571	-0.05174	-0.163	0.24759
BC024194.2	IOH40195	0.17838	0.00586	-0.04627	-0.05433	0.24771	0.00111	0.04926	0.03638	0.02328	0.08611	1.10444
NM_173517.3	IOH40649	-0.04834	-0.27427	-0.08029	-0.06439	-0.03146	-0.0621	-0.12675	-0.08	-0.03817	-0.13496	0.48918
BC005286.1	IOH7309	-0.07946	-0.113	-0.0955	-0.08556	-0.20963	-0.09506	-0.18659	-0.07538	-0.1095	-0.12126	0.99644
NM_001005404.3	IOH58661	0.01278	-1.02078	-0.0919	-0.07528	0.10982	-0.06749	-0.09334	-0.06586	-0.06877	-0.03159	-1.12258
NM_001876.2	IOH52786	-0.04367	-0.16551	-0.08287	-0.07822	-0.12184	-0.0666	-0.12389	-0.08272	-0.11893	-0.09648	1.10444
NM_206853.1	IOH59363	-0.10325	-1.11027	-0.08339	-0.07696	-0.63411	-0.05282	-0.21491	-0.07864	-0.08924	-0.09648	-0.27043
NM_080820.3	IOH54776	-0.05545	-1.15677	-0.07669	-0.06816	-0.4168	-0.01955	-0.08156	-0.03813	-0.02758	-0.11996	-1.73413
BC000108.1	IOH4735	0.19971	-1.18513	0.00605	0.04395	-0.21237	0.18329	-0.00835	0.1049	0.05686	-0.04464	-1.94287
BC000084.1	IOH4697	-0.03212	-0.53751	-0.07127	-0.06669	0.01864	-0.01896	-0.07678	-0.05389	-0.10213	0.19535	0.8635
BC017296.2	IOH13381	-0.08679	-0.08975	-0.07488	-0.06816	-0.01648	-0.0642	-0.03254	-0.13493	-0.09062	-0.03616	1.08914
BC009956.1	IOH12720	-0.03834	0.22374	-0.07153	-0.06816	-0.07979	-0.04772	-0.02808	-0.0838	-0.07751	-0.19854	0.74341
NM_022491.2	IOH62643	0.05857	-0.91825	-0.07797	-0.06879	-0.47624	-0.03034	-0.0666	-0.02725	-0.02022	-0.09681	-0.25727
NM_001003892.1	IOH60467	0.08591	-1.11469	-0.0571	-0.07528	-0.06062	-0.00907	0.02952	0.00565	0.0495	0.13699	-0.93788
BC006818.1	IOH3186	0.00078	-0.88162	-0.09782	-0.07445	-0.27246	-0.07258	-0.09651	-0.00713	-0.06647	0.12949	0.05272
BC004395.1	IOH5579	0.15081	-0.81788	-0.04576	-0.0623	-0.2636	-0.02974	-0.12548	-0.04302	-0.043	0.29024	-0.16541
NM_152991.1	IOH41083	0.10036	-0.846	-0.07231	-0.06607	-0.21205	-0.01986	-0.12262	-0.03432	-0.07797	0.17448	0.25347
XM_098030.3	IOH41314	-0.0259	-0.42229	-0.07798	-0.08074	-0.38409	-0.03873	-0.16017	-0.07673	-0.11295	0.136	1.10444
NM_058229.2	IOH41318	-0.03523	-0.29707	-0.07462	-0.07151	-0.26504	-0.03663	-0.07519	-0.07184	-0.08188	0.03102	0.88651
NM_001010971.1	IOH41645	0.03879	-0.80778	-0.07153	-0.07005	-0.31821	-0.00487	-0.13407	-0.06151	-0.08166	0.07145	1.10444
BC024725.1	IOH11143	-0.10458	-0.85292	-0.10272	-0.07403	-0.49977	-0.04532	-0.23879	-0.08925	-0.10213	-0.33809	-0.05647
BC022964.1	IOH10646	0.01279	-1.16879	-0.07772	-0.07424	-0.49445	-0.02225	-0.18468	-0.11318	-0.08579	-0.07007	-1.24981
NM_138395.2	IOH43092	-0.13947	0.41734	-0.05812	-0.09037	-0.01825	-0.06689	-0.06946	-0.08707	-0.08626	0.06427	0.49652
NM_003907.1	IOH9815	0.21927	-1.03802	-0.05323	-0.04301	0.03491	0.017	0.04034	0.0013	0.15604	0.10307	-0.5517
NM_145174.1	IOH44767	-0.26261	-1.25533	-0.12617	-0.104	-0.70354	-0.14749	-0.38933	-0.17761	-0.21327	-0.38244	-2.20327
BC013277.2	IOH62917	-0.1068	0.58338	-0.08055	-0.0778	0.35452	-0.09356	0.04703	-0.07619	-0.09293	-0.01203	0.01373
BC045681.1	IOH62334	0.02523	0.99406	-0.01328	-0.0229	1.27421	-0.03574	0.11546	-0.02861	-0.04967	0.00949	-0.18341
BC067226.1	IOH62859	6.78958	2.52723	3.70885	3.5663	4.07919	5.23032	3.47769	3.41962	3.51434	4.16229	1.10444
BC030773.2	IOH22301	-0.07301	-0.07228	-0.07746	-0.08011	-0.25071	-0.06091	-0.07901	-0.1004	-0.12192	0.05384	1.10444
BC028983.1	IOH22379	-0.13614	0.03898	-0.07797	-0.07382	0.03394	-0.07439	-0.07679	-0.10203	-0.10674	-0.07203	1.06984
BC013005.2	IOH13631	-0.0988	-0.14283	-0.07695	-0.07193	-0.09219	-0.06809	-0.02618	-0.1148	-0.10812	-0.06518	0.62197
BC013796.1	IOH21478	0.0239	-0.66114	-0.05375	-0.06397	-0.2172	-0.01686	-0.07996	-0.06668	-0.09132	0.06524	1.07817
NM_004089.1	IOH10420	-0.10769	-0.95704	-0.09344	-0.08199	-0.67053	-0.05821	-0.27634	-0.12731	-0.14539	-0.05996	-0.03953
BC018028.1	IOH11035	-0.02456	-0.05175	-0.06896	-0.06543	-0.05643	-0.03094	-0.08283	-0.07239	-0.08787	-0.06778	1.10444
BC025791.1	IOH10822	0.10636	-1.00955	-0.06895	-0.06083	-0.21044	-0.00368	-0.08569	0.0013	0.04122	0.04992	-1.44746
NM_138463.1	IOH12071	0.01078	0.36177	-0.06767	-0.06774	0.29621	-0.06509	0.06549	-0.08163	-0.05381	-0.14343	1.07279
BC004969.1	IOH5105	-0.13125	-0.36115	-0.07669	-0.07612	-0.5526	-0.07828	-0.23942	-0.08163	0.1137	-0.08539	0.90921
BC064939.1	IOH40487	0.00434	1.7501	-0.07772	-0.08451	0.44458	-0.0591	-0.02586	-0.08163	-0.11709	-0.04496	1.09723
NM_032625.1	IOH40804	-0.04145	0.76065	-0.06921	-0.07864	0.33906	-0.07199	0.03462	-0.08625	-0.09615	-0.06713	1.10444
NM_001004312.1	IOH40785	-0.06857	-0.13409	-0.07669	-0.08304	-0.25442	-0.0654	-0.11721	-0.10256	-0.12123	-0.073	1.10444
BC044567.1	IOH26762	-0.18971	-0.40742	-0.09138	-0.08325	-0.40053	-0.08247	-0.17799	-0.1178	-0.13826	-0.17147	1.10444
NM_021644.2	IOH26282	0.02767	1.55842	-0.03725	-0.0535	2.15201	-0.01656	0.46556	-0.03677	-0.01584	0.40207	1.10444
NM_032886.1	IOH6980	-0.10214	0.67752	-0.06741	-0.07529	0.16008	-0.09326	-0.02044	-0.0558	-0.1302	-0.17669	0.5194
NM_173642.1	IOH26158	-0.08924	-0.32055	-0.08519	-0.07047	0.24579	-0.06629	0.11259	-0.14471	-0.08372	-0.06453	0.49937
NM_145061.1	IOH12828	0.07302	-0.95988	-0.0754	-0.05873	-0.51893	-0.01416	0.17593	-0.0297	0.00463	-0.21549	0.66986
BC009510.1	IOH12049	0.27172	-0.92176	-0.05323	-0.04616	-0.12877	0.03737	0.00915	0.0032	0.09576	0.17383	0.76091
NM_053050.2	IOH13265	0.07235	-1.07772	-0.0705	-0.07151	-0.25828	-0.00877	-0.09683	-0.04166	-0.01492	0.04112	0.20152
BC012330.1	IOH13295	-0.08302	0.06961	-0.09009	-0.07131	-0.28824	-0.07379	-0.00612	-0.03133	-0.05336	-0.16039	0.85515
BC056917.1	IOH29050	-0.0579	2.99371	-0.07128	-0.08178	1.43063	-0.07139	0.09063	-0.08299	-0.10559	-0.04105	1.04852
BC021670.1	IOH27879	-0.00366	-0.61701	-0.07797	-0.07822	-0.3079	-0.0564	-0.21364	-0.06477	-0.10351	0.10764	0.89343
BC061697.1	IOH29493	0.04101	-0.8696	-0.07204	-0.07508	-0.46142	-0.04113	-0.18786	-0.06504	-0.08005	0.12264	0.50268
BC056270.1	IOH29486	-0.11191	1.1077	-0.06483	-0.07109	0.35017	-0.07768	0.20171	-0.10094	-0.05335	-0.0104	0.97401
BC042038.1	IOH26441	-0.00923	0.13073	-0.07437	-0.06313	0.05472	-0.05731	-0.06787	-0.09278	-0.08119	-0.12746	1.10444
BC017269.2	IOH29346	-0.04056	-1.22198	-0.0937	-0.07298	-0.45015	-0.08667	-0.05673	-0.06096	-0.08971	-0.18289	-1.62452
BC057775.1	IOH29278	-0.05124	1.12721	-0.08493	-0.07382	0.10692	-0.08577	-0.13216	-0.08191	-0.13481	-0.06974	1.10444
BC046152.1	IOH28874	-0.00723	0.99679	-0.06096	-0.03003	0.23402	-0.02315	0.04003	-0.06069	-0.07636	0.01145	1.10423
NM_006279.2	IOH26679	0.05257	0.6013	-0.04885	-0.06648	0.17329	-0.03454	0.0779	-0.05254	-0.06394	0.14057	1.10444
NM_032632.3	IOH27195	-0.09546	0.13754	-0.06277	-0.06837	-0.32997	-0.04622	-0.01504	-0.07157	-0.07705	-0.00453	1.07756
BC038104.2	IOH27177	-0.04479	1.13016	-0.05581	-0.06585	0.96894	-0.05731	0.24309	-0.09006	-0.04599	0.10797	0.73662
BC042674.1	IOH27340	-0.01034	-0.12842	-0.05684	-0.0669	-0.00166	-0.04712	-0.05546	-0.09713	0.02696	-0.0805	1.10444
BC100950.1	IOH63434	-0.10258	-0.44009	-0.08493	-0.07885	-0.39988	-0.06359	-0.20314	-0.13329	-0.10351	0.10633	1.10444
NM_022406.1	IOH13122	-0.05124	-0.98687	-0.08055	-0.0734	-0.47979	-0.02974	-0.16272	-0.06967	-0.06923	-0.16267	0.01866
NM_052861.1	IOH21487	-0.14259	0.93259	-0.0754	-0.10525	0.0341	-0.10884	0.07695	-0.07511	-0.12376	-0.16267	1.10444
NM_152670.1	IOH22560	-0.0399	0.44444	-0.07462	-0.07256	-0.12087	-0.04352	-0.08314	-0.08599	-0.08327	-0.12713	1.10444
BC030950.1	IOH23190	-0.09879	-0.72431	-0.08597	-0.08702	-0.43468	-0.09805	-0.28016	-0.0974	-0.12607	-0.11669	0.67148
BC014949.1	IOH13331	0.07012	-1.06774	-0.08648	-0.07633	-0.1779	-0.05042	-0.14266	-0.0713	-0.09247	0.11905	-1.24852
NM_005340.1	IOH3136	-0.16637	0.06144	-0.07798	-0.09352	-0.4342	-0.11124	-0.24801	-0.12895	-0.15713	-0.16952	0.31124
NM_021999.2	IOH4165	-0.03078	-0.97735	-0.06896	-0.0734	-0.47898	-0.03603	-0.14744	-0.06069	-0.08533	-0.0554	-0.33941
NM_006072.4	IOH40395	-0.14459	-0.72034	-0.07901	-0.07361	-0.42453	-0.05821	-0.12706	-0.10094	-0.10237	-0.05702	-0.11321
BC063111.1	IOH40740	-0.06434	-0.425	-0.08699	-0.0778	-0.28261	-0.0618	-0.14362	-0.11344	-0.11111	-0.00453	0.54758
BC065041.1	IOH39974	-0.03723	-0.818	-0.07617	-0.07508	-0.09123	-0.04382	-0.12803	-0.09142	-0.08695	-0.04528	0.75713
NM_033332.1	IOH37777	-0.09391	-0.39427	-0.07849	-0.07214	0.25094	-0.05521	0.05244	-0.13683	-0.06463	-0.10594	1.10444
BC004233.1	IOH5231	0.05991	-0.97462	-0.07075	-0.06753	-0.32546	-0.00577	-0.18373	-0.04058	-0.0568	0.02319	0.93259
NM_005000.2	IOH3084	0.06524	-1.04063	-0.06586	-0.06628	-0.32578	-0.02285	-0.09874	-0.02861	-0.01262	-0.0492	1.10444
NM_005333.1	IOH3923	-0.08368	0.90798	-0.07128	-0.07445	0.42573	-0.0627	0.16638	-0.09549	-0.09178	-0.11344	1.10444
BC015066.1	IOH13784	0.01812	-0.51687	-0.07179	-0.0755	-0.02873	-0.08247	-0.13344	-0.04493	-0.09407	0.06003	1.10444
NM_001001787.1	IOH59280	-0.05012	0.81361	-0.08699	-0.08115	0.42685	-0.09026	-0.01695	-0.09441	-0.13067	-0.07333	1.10379
NM_053031.2	IOH59941	-0.18126	-1.04596	-0.10298	-0.08765	-0.76717	-0.09146	-0.3193	-0.13084	-0.17876	-0.20832	0.81231
NM_000618.2	IOH58981	-0.0839	-0.00015	-0.07514	-0.07885	-0.08575	-0.07139	-0.01695	-0.09332	-0.11547	-0.01008	1.10444
NM_005808.2	IOH53465	-0.14881	-0.31182	-0.07927	-0.07508	-0.33078	-0.05701	-0.16494	-0.08027	-0.11617	-0.10855	1.10444
BC104212.1	IOH63625	-0.06279	-0.75833	-0.07153	-0.07633	-0.30806	-0.0594	-0.15381	-0.09903	-0.09914	0.01959	0.72876
BC013396.2	IOH60266	-0.03123	-1.05821	-0.0772	-0.06187	0.08291	0.011	-0.01344	-0.01719	3e-05	-0.10137	0.88304
BC027951.1	IOH11889	0.05813	-1.05345	-0.08854	-0.047	-0.16517	0.02509	0.06421	-0.0955	0.08632	0.0271	0.17226
NM_004635.2		-0.07235	-0.34924	-0.0839	-0.07235	0.23515	-0.0606	0.03494	-0.108	-0.08188	-0.13724	0.8045
NM_172201.1	IOH44398	-0.00411	-0.73361	-0.05375	-0.06041	-0.3116	-0.02615	-0.13726	-0.06913	-0.02942	0.0271	0.96855
BC001632.1	IOH4852	-0.08946	0.66572	-0.08133	-0.07591	-0.00037	-0.06749	0.00215	-0.10012	-0.08533	-0.17083	1.10444
NM_014373.1	IOH60812	-0.06213	-0.41854	-0.07566	-0.07927	-0.22703	-0.09776	-0.17577	-0.07239	-0.12951	-0.06355	1.06124
BC103695.1	IOH63601	-0.027	1.89266	-0.08029	-0.07738	1.14968	-0.08247	0.14506	-0.07565	-0.11847	-0.0104	1.10444
BC041339.1	IOH25831	-0.07813	0.21852	-0.08854	-0.08115	-0.06014	-0.08817	-0.01027	-0.10584	-0.12307	-0.15224	1.10444
BC031999.1	IOH22178	0.05835	-0.93266	-0.06329	-0.06879	-0.27487	-0.00907	-0.12803	-0.04194	-0.04208	0.10895	0.04554
BC036015.1	IOH27212	-0.32351	-0.20089	-0.10298	-0.08933	-0.43854	-0.11244	-0.11975	-0.14117	-0.14747	-0.30321	-0.56021
NM_178863.2	IOH27502	-0.15103	0.66356	-0.07695	-0.0755	0.10451	-0.09026	0.09476	-0.11752	-0.09246	-0.1855	0.9661
NM_016491.1	IOH4665	-0.19349	-0.39245	-0.09009	-0.09205	-0.17274	-0.11513	-0.12929	-0.12052	-0.14861	-0.19267	-0.69219
PV3370		-0.08413	-0.73747	-0.0821	-0.07759	-0.15631	-0.04892	-0.10447	-0.13384	-0.095	0.42588	0.95878
PV3809		-0.1886	-0.0158	-0.09241	-0.08346	-0.28631	-0.09686	-0.04432	-0.13792	-0.12077	-0.26049	0.72646
PV3757		0.00367	-0.81641	-0.05323	-0.06418	-0.25104	0.00292	-0.05992	-0.02562	-0.01607	-0.1105	0.56263
PV3787		-0.07657	-0.23311	-0.0607	-0.07759	-0.28373	-0.04262	-0.1834	-0.08516	-0.03725	-0.15224	0.76974
PV3878		-0.03257	-0.63085	-0.07153	-0.07131	-0.01568	-0.08757	-0.10002	-0.0558	-0.10007	-0.00127	0.92397
NM_000576.1		-0.2106	-0.95772	-0.1022	-0.08974	-0.54857	-0.11843	-0.21204	-0.13302	-0.17001	-0.23343	-1.70114
PHG0051		-0.06057	1.33363	-0.07566	-0.07109	1.53728	-0.07319	0.09795	-0.06586	-0.09569	-0.16756	1.10444
NM_001002262.1	IOH53496	-0.09502	-0.89024	-0.08829	-0.08325	-0.53004	-0.0612	-0.23337	-0.10583	-0.13665	-0.14572	1.10444
NM_001008711.1	IOH59712	0.07435	-1.17639	-0.09473	-0.06125	-0.33609	-0.02285	-0.12739	-0.06722	0.01729	-0.19887	-1.13737
NM_016638.1	IOH4953	-0.27928	-1.24319	-0.12282	-0.10546	-0.75574	-0.14569	-0.38328	-0.18115	-0.21672	-0.37853	-2.21151
NM_015143.1	IOH59999	-0.0179	-1.02577	-0.04808	-0.08241	-0.41454	-0.04472	-0.18723	-0.09087	-0.08902	0.07177	0.63043
NM_000918.2	IOH9865	-0.17993	-0.41491	-0.09499	-0.08095	-0.38039	-0.08607	-0.1659	-0.16348	-0.13688	-0.12843	1.10444
NM_018120.3	IOH13750	0.19526	-0.53865	-0.05865	-0.06041	-0.00794	0.0131	0.10273	-0.01774	0.00394	0.2697	1.09938
BC004872.2	IOH5609	-0.01589	-1.19816	-0.08339	-0.07067	-0.56468	-0.00817	0.09764	-0.02426	-0.01631	-0.19267	-0.71107
BC008288.1	IOH6248	0.09746	-1.22743	-0.06767	-0.07445	-0.34881	0.00322	-0.01726	-0.02644	0.05525	-0.07496	-1.37118
BC024209.1	IOH14787	-0.02167	1.2133	-0.07669	-0.0778	0.58747	-0.09176	0.07439	-0.05906	-0.08856	-0.02899	0.96998
NM_001993.2	IOH13709	0.01589	1.82926	-0.07746	-0.07423	1.37167	-0.08337	0.12851	-0.06613	-0.09408	-0.0003	1.10444
BC015821.1	IOH14398	-0.16103	-0.58753	-0.08777	-0.08451	-0.50331	-0.08937	-0.24229	-0.12215	-0.14838	-0.24876	1.10444
NM_017566.2	IOH11408	-0.01545	-1.1258	-0.08055	-0.07528	-0.52312	-0.04412	-0.13948	-0.0732	-0.08625	0.04275	-0.3048
BC001214.1	IOH4802	-0.1697	-1.1114	-0.08905	-0.08408	-0.54954	-0.04892	-0.26106	-0.08217	-0.12906	-0.13691	0.40845
NM_021048.2	IOH5670	-0.14859	-0.44724	-0.08983	-0.08744	-0.31901	-0.11154	-0.15635	-0.13112	-0.16472	-0.17605	-1.01179
BC003168.1	IOH5086	-0.14992	0.0036	-0.08802	-0.07654	0.18118	-0.08098	-0.0144	-0.10828	-0.10167	-0.22169	1.10444
BC005383.1	IOH7229	-0.05035	-1.09166	-0.0705	-0.07633	-0.3775	-0.01806	-0.17545	-0.13221	-0.07797	0.04079	1.10444
NM_203418.1	IOH41499	0.15637	-1.037	-0.05967	-0.03463	0.2519	0.00801	0.06326	0.02604	0.03248	0.05384	0.19987
NM_004813.1	IOH5041	-0.26861	-1.11457	-0.11329	-0.09708	-0.67197	-0.14149	-0.36609	-0.17843	-0.20683	-0.37755	-2.03329
NM_015660.1	IOH12432	0.07813	-0.58175	-0.04679	-0.06418	-0.10347	0.00022	-0.08665	-0.05254	0.00831	0.12296	1.1016
BC098112.1	IOH63324	-0.0439	-0.67906	-0.07695	-0.0755	-0.20754	-0.08667	-0.15094	-0.07022	-0.10214	0.11416	0.12546
BC067427.1	IOH62526	-0.07212	0.87951	-0.09008	-0.08556	0.3091	-0.10105	0.02093	-0.11018	-0.13573	-0.0642	-0.07862
BC018203.1	IOH61506	-0.06479	0.11792	-0.08776	-0.0822	0.1306	-0.09147	-0.04146	-0.1061	-0.1118	-0.13039	0.19133
BC069999.1	IOH61829	-0.07301	0.24109	-0.05736	-0.05538	0.06665	-0.05401	0.01711	-0.08191	-0.09293	-0.11181	0.49945
BC099627.1	IOH63198	-0.20838	0.03717	-0.09499	-0.08639	-0.13763	-0.10345	-0.0615	-0.13655	-0.14424	-0.18289	-0.24986
NM_002089.1	IOH13606	-0.00967	-0.62167	-0.06663	-0.06543	-0.07624	-0.02225	-0.07455	-0.06858	-0.05358	0.1034	0.24151
NM_203301.1	IOH28939	-0.02901	-0.11867	-0.06019	-0.069	0.7782	-0.0588	-0.0354	-0.09223	-0.08235	0.14025	1.10444
NM_001047.1	IOH7304	0.00989	-0.28913	-0.07204	-0.06481	0.75484	-0.05911	0.12469	-0.13655	-0.07361	0.09232	1.10444
NM_173608.1	IOH9994	-0.00856	0.20196	-0.04421	-0.06649	0.73808	-0.04233	0.08999	-0.07728	-0.017	0.08221	1.02572
NM_002561.1	IOH29559	-0.00433	-0.01308	-0.06638	-0.06732	0.1327	-0.04502	-0.05769	-0.0887	-0.08925	-0.07333	1.10444
BC058890.1	IOH29083	-0.00812	0.7374	-0.06714	-0.0734	0.58457	-0.05731	0.05276	-0.0974	-0.06831	-0.10268	1.10444
BC035364.1	IOH28677	-0.06812	0.18745	-0.08545	-0.08052	0.22049	-0.10345	-0.08569	-0.06586	-0.12468	-0.08246	0.99038
BC028212.1	IOH28685	-0.06857	1.3122	-0.0772	-0.07864	0.514	-0.08637	0.03366	-0.08924	-0.12629	-0.10267	1.05772
BC063416.1	IOH61550	-0.09858	-0.31408	-0.09653	-0.08471	-0.22091	-0.09595	-0.15253	-0.12867	-0.13964	-0.24321	0.93731
NM_014410.4	IOH11005	-0.04412	0.20582	-0.08983	-0.08052	0.15348	-0.07588	0.00533	-0.08544	-0.0996	-0.16887	1.10444
NM_022060.2	IOH11269	-0.2166	-0.65343	-0.09576	-0.08786	-0.41502	-0.09416	-0.1729	-0.12405	-0.1401	-0.20799	0.96698
NM_014284.1	IOH11121	-0.03968	-1.21427	-0.08983	-0.07465	-0.36025	-0.03184	-0.20568	-0.07429	-0.06762	-0.01659	-0.75286
NM_014315.1	IOH4690	-0.11391	1.13787	-0.06354	-0.07235	0.00559	-0.08667	-0.12707	-0.03378	-0.14309	-0.19821	1.10444
NM_016091.1	IOH4743	-0.15014	0.24506	-0.07231	-0.08681	0.13286	-0.11004	-0.0771	-0.1023	-0.12583	-0.18712	0.41919
BC005241.1	IOH7257	0.0319	-0.02272	-0.07437	-0.06732	0.31103	-0.09476	0.04384	-0.08516	-0.11893	-0.1242	0.69747
NM_021128.3	IOH58928	-0.30195	-1.05901	-0.11509	-0.0996	-0.75493	-0.14	-0.33968	-0.17	-0.21327	-0.38701	-2.05084
NM_000854.2	IOH4186	-0.00678	1.23791	-0.06483	-0.07193	0.65287	-0.0627	0.17816	-0.07456	-0.05128	-0.10398	1.10444
BC008605.1	IOH3330	-0.05324	1.03308	-0.08674	-0.07382	1.27292	-0.09595	0.02857	-0.03894	-0.07567	-0.14278	0.67778
NM_005620.1	IOH4079	-0.00767	0.39919	-0.06406	-0.06837	1.32431	-0.05521	-0.00708	-0.05744	-0.08372	-0.00714	1.10444
NM_003662.1	IOH4076	-0.07524	-1.01636	-0.08184	-0.07906	-0.50862	-0.05851	-0.25342	-0.07973	-0.11064	-0.19756	0.6158
NM_153217.1	IOH13241	-0.18571	-0.45812	-0.07642	-0.08765	-0.42856	-0.10135	-0.23433	-0.11072	-0.15368	-0.18582	0.68162
NM_001197.3	IOH4916	-0.09191	-1.0776	-0.0589	-0.06795	-0.31466	-0.02554	-0.10001	-0.0577	-0.06601	0.0522	0.43744
BC007782.2	IOH6514	0.01834	-1.12932	-0.06896	-0.06712	-0.23573	-0.00907	-0.03986	-0.04003	-0.01539	-0.06649	-0.48142
BC016914.1	IOH10995	-0.2615	-1.01273	-0.12669	-0.10085	-0.64845	-0.14689	-0.36641	-0.13846	-0.20729	-0.39418	-1.89145
NM_003238.1	IOH42941	-0.02945	-0.60987	-0.0656	-0.056	0.45247	-0.00458	0.09985	-0.02671	0.0159	-0.08768	1.10444
NM_173083.2	IOH43221	-0.04612	-0.83319	-0.05169	-0.04511	0.31602	-0.01236	0.05944	0.01381	0.01361	-0.0479	1.10444
NM_203283.1	IOH44496	0.25216	-1.00411	-0.03493	-0.04616	0.53882	0.02988	0.07631	0.03311	0.06561	0.30067	0.51298
NM_138633.1	IOH44631	0.00789	-0.99833	-0.0754	-0.07696	-0.618	-0.04861	-0.25788	-0.08897	-0.09155	-0.0518	1.10444
NM_181290.1	IOH50063	0.03768	0.22737	-0.06638	-0.05978	1.20382	-0.07109	0.11196	0.007	-0.01377	-0.02768	1.10444
NM_001003713.1	IOH50157	0.03923	-0.4275	-0.07076	-0.05538	0.73422	-0.03214	0.14919	0.00076	-0.01515	-0.07235	0.99893
NM_205839.1	IOH50101	0.02856	-1.08475	-0.06896	-0.06669	-0.18305	-0.02225	-0.02523	-0.03922	-0.05611	-0.13495	-0.37851
NM_205838.1	IOH50083	0.01478	-1.09654	-0.06664	-0.06795	-0.31982	-0.03394	-0.16303	-0.05009	-0.06485	-0.09159	-0.5027
NP_002474.3		-0.20549	-0.73328	-0.09834	-0.08115	-0.23315	-0.11183	-0.01599	-0.13466	-0.15874	-0.088	-1.55831
NP_057593.3		-0.07969	-1.04516	0.01404	0.01	-0.64861	0.00951	-0.24611	-0.07375	-0.11502	-0.17539	0.24778
NP_075594.1		-0.19949	-0.56133	-0.08674	-0.0558	-0.43227	-0.07618	-0.16845	-0.12541	-0.1095	-0.28006	1.10444
BC019268.1	IOH13177	-0.14059	-0.07931	-0.08391	-0.08744	-0.14487	-0.05312	-0.06405	-0.10284	-0.07567	0.02286	0.73837
BC032003.1	IOH22182	0.1986	1.16147	-0.04318	0.00644	0.06632	-0.06	0.04161	0.04725	-0.04047	0.44056	0.02519
BC007228.1	IOH6059	0.14014	-1.12149	-0.03571	-0.01138	0.02605	0.00561	-0.05228	0.04399	0.06216	0.03265	-2.12428
BC029526.1	IOH22575	0.22483	-0.48523	0.14163	0.23297	-0.10057	0.12636	0.0448	0.21121	0.19906	0.16991	-0.90372
BC032334.1	IOH21658	0.00278	0.12201	-0.04859	-0.03841	0.23934	-0.08697	0.03843	0.02903	-0.04875	-0.00747	-0.52629
NM_175907.3	IOH21771	9.61375	3.30095	4.15707	6.62951	6.34112	5.65398	6.00924	8.29995	7.85309	7.74348	0.84485
NM_001008388.1	IOH21642	0.03101	-0.02453	-0.06483	-0.03946	-0.34173	-0.00577	0.00055	-0.08244	-0.00848	-0.05833	1.10444
BC030521.2	IOH21677	-0.08902	-1.21064	-0.07695	-0.07277	-0.5911	-0.03903	-0.27188	-0.08327	-0.09454	-0.16463	-0.87712
NM_006578.2	IOH14466	-0.05435	0.60572	-0.05865	-0.04553	-0.06674	-0.06359	0.00915	-0.11018	-0.04829	-0.15093	1.10444
NM_207005.1	IOH45744	-0.11325	-0.53275	-0.06946	-0.07675	-0.48333	-0.07918	0.21476	-0.07809	-0.14793	-0.05801	-0.14003
BC014008.1	IOH13883	-0.03123	0.06291	-0.02694	-0.04846	0.09661	-0.08247	0.20712	-0.05988	-0.04231	-0.12615	1.10444
NM_033481.2	IOH45897	-0.0868	0.96491	-0.06457	-0.07193	0.45231	-0.09476	0.03875	0.01544	-0.12031	-0.14474	0.34308
BC001801.1	IOH4461	-0.20438	-0.5458	-0.09086	-0.08807	-0.53697	-0.09416	-0.23656	-0.12568	-0.15804	-0.16007	0.53238
NM_022110.2	IOH10458	-0.03923	-0.5137	-0.07128	-0.05119	-0.38345	-0.02375	-0.12898	-0.03568	-0.03195	-0.12354	-0.96397
BC012397.1	IOH10484	-0.04879	0.76042	-0.0223	-0.05538	0.22581	-0.07619	0.19375	-0.07972	-0.04299	-0.06388	0.06479
NM_014487.2	IOH4416	-0.17237	0.18019	-0.10736	-0.0866	0.72569	-0.08726	-0.08347	-0.10012	-0.13964	-0.18876	0.08226
NM_001561.3	IOH5753	-0.01967	0.83381	-0.06895	-0.05685	0.23064	-0.08757	0.08077	-0.03867	-0.01837	-0.01692	0.71053
NM_003794.1	IOH14878	0.01923	-0.21712	-0.07282	-0.06732	-0.32353	-0.02465	-0.00772	-0.07728	-0.05221	-0.02181	0.77055
BC021120.1	IOH14846	-0.01078	-0.76865	-0.05941	-0.04972	-0.34946	-0.02405	-0.07583	0.00048	-0.01538	-0.02866	1.00169
NM_004309.2	IOH5797	0.02279	-0.65275	-0.06251	-0.03023	-0.01793	-0.02555	0.09541	-0.07048	0.03317	-0.12745	1.10444
BC025729.1	IOH10931	0.00589	0.00042	-0.00555	-0.03379	0.09661	-0.07079	0.00406	-0.0471	-0.05197	-0.07626	0.60167
NM_138722.1	IOH10975	0.1706	-1.07726	-0.01354	-0.01619	-0.09396	-0.05521	0.02538	0.02387	0.06676	0.09785	-0.5839
NM_024610.2	IOH13320	-0.013	-0.99844	-0.05761	-0.04512	-0.22526	-0.07558	-0.12962	-0.03215	-0.04346	0.04014	-0.73753
BC000718.1	IOH4584	-0.1886	-0.18252	-0.10247	-0.08954	-0.54938	-0.09326	-0.24133	-0.12786	-0.13849	-0.21452	0.84279
NM_006861.2	IOH10011	-0.12192	0.56705	-0.079	-0.07843	0.11643	-0.04472	0.24849	-0.11644	-0.121	-0.21452	0.7706
NM_021252.2	IOH10139	-0.20704	0.24393	-0.06998	-0.08388	-0.07495	-0.09865	-0.17449	-0.11888	-0.13159	-0.17279	1.10444
BC008950.2	IOH56909	-0.08191	-0.28789	-0.06277	-0.07382	-0.42469	-0.07678	-0.22224	-0.09686	-0.12514	-0.10464	0.12468
NM_144770.1	IOH22581	-0.05323	0.83653	-0.07437	-0.06251	0.66302	-0.09207	0.33029	-0.06069	-0.01585	-0.08865	0.44081
BC032578.1	IOH21927	-0.04767	0.5109	-0.07411	-0.06858	-0.00697	-0.06779	0.07822	-0.07919	-0.08303	-0.15419	0.88401
NM_020990.2	IOH5022	-0.08235	1.07504	-0.05684	-0.07529	0.3049	-0.09895	-0.05991	-0.05552	-0.12698	-0.09974	0.97615
BC007023.1	IOH7270	-0.18726	-0.73157	-0.0986	-0.09142	-0.41938	-0.12592	-0.23369	-0.11045	-0.17761	-0.3156	-1.62624
BC007462.1	IOH7287	-0.13258	0.68659	-0.07695	-0.08011	0.15735	-0.10705	-0.07646	-0.10121	-0.13895	-0.21191	0.97939
BC017328.2	IOH14721	0.14659	-0.54137	-0.00375	-0.01284	0.50676	-0.03693	0.15365	0.02686	0.10312	0.06134	0.85583
NM_006374.2	IOH6735	-0.21216	-0.03259	-0.09731	-0.08828	-0.48333	-0.09386	-0.21746	-0.1216	-0.17047	-0.22397	-0.03109
NM_005317.2	IOH12008	-0.01656	0.38502	-0.05941	-0.03673	0.54655	0.00232	0.11769	-0.02046	0.038	0.38153	0.32746
BC001135.1	IOH3862	0.19571	-0.18195	-0.03674	-0.00718	0.51143	-0.01027	0.20585	0.06274	0.08724	0.04079	-0.57849
BC022967.1	IOH11792	-0.13881	0.38558	-0.07204	-0.08095	0.04634	-0.09746	-0.06882	-0.10964	-0.12905	-0.17311	0.74338
NM_016526.3	IOH28695	0.15015	0.56637	-0.02334	-0.03107	1.02194	-0.0588	0.27046	0.05568	0.11301	0.21818	-0.30984
BC029360.1	IOH23138	0.1677	0.80556	-0.0357	-0.02144	0.85134	-0.04262	0.26696	0.06574	0.19907	0.29871	0.73461
NM_006924.3	IOH11039	0.1906	-1.27211	-0.05736	-0.05161	-0.01632	-0.02434	0.18674	-0.08979	0.06216	0.04634	-1.60631
NM_025099.1	IOH13233	-0.06346	0.38966	-0.07204	-0.06166	-0.00439	-0.08097	0.12787	-0.06477	-0.05381	-0.16039	1.10444
NM_020374.2	IOH11080	-0.05457	0.23973	-0.07333	-0.06669	-0.08559	-0.08038	0.0292	-0.10828	-0.05496	-0.17213	1.10444
BC009416.1	IOH12693	-0.08124	-0.96839	-0.03184	-0.05664	-0.45804	-0.06959	-0.2076	-0.05145	-0.0996	-0.09876	1.10444
NM_030770.1	IOH39634	-0.15681	0.40599	-0.06973	-0.08828	0.01864	-0.10764	-0.11657	-0.06668	-0.13136	-0.14506	1.10444
NM_020444.2	IOH12012	-0.11614	-0.8012	-0.06843	-0.04616	-0.35349	-0.08038	-0.03827	-0.10148	-0.07475	-0.0417	0.34874
NM_004383.1		-0.14837	-0.66851	-0.09989	-0.08765	0.0246	-0.10764	-0.01122	-0.1197	-0.13573	-0.21224	-0.60048
[truncated: 7,376 more rows]

## Sheet: Figure 3a
Figure 3. Antimicrobial binding of intestinal memory B-cell antibodies from eART and lART.
Panel A: Antibody binding to commensal bacteria between eART and lART donors
eART																lART
OD 405nm	E.coli		E.faecalis		E.cloacae		M.morganii		B.subtilis		C.difficile		P.corporis			OD 405nm	E.coli		E.faecalis		E.cloacae		M.morganii		B.subtilis		C.difficile		P.corporis
E1-102	0.0315	0.116	0.0178	0.21415	0.002125	0.17	0.012525	0.1295	0.1405	0.1025	0.18	0.0115	0.216125	0.1807		L1-106	0.03335	0.13845	0.07075	0.199	0.031975	0.214	0.002575	0.1295	0.145	0.247	0.2465	0.2535	0.024725	0.29035
E1-105	0.1143	0.0308	0.0784	0.0598	0.109625	0.009	0.105675	0.0025	0.018	0.003	0.001	0.011	0.042325	0.0029		L1-107	0.1065	0.058	0.03835	0.045	0.062175	0.0975	0.025425	0.086	0.067	0.082	0.098	0.095	0.106625	0.1381
E1-108	0.0295	0.0979	0.06655	0.24	0.137225	0.3665	0.060125	0.294	0.3225	0.158	0.4015	0.1685	0.614175	0.19		L1-108	0.00755	0.25025	0.15945	0.2389	0.332325	0.4965	0.397175	0.3155	0.283	0.351	0.4525	0.452	0.597425	0.63855
E1-110	0.04015	0.0753	0.03475	0.10375	0.008725	0.1945	0.013175	0.166	0.1495	0.0735	0.202	0.052	0.272375	0.1126		L1-109	0.0568	0.1447	0.0311	0.1119	0.211475	0.328	0.198825	0.2275	0.2035	0.231	0.3335	0.278	0.358225	0.37925
E1-114	0.0677	0.0524	0.0616	0.0615	0.007475	0.139	0.050175	0.116	0.135	0.1185	0.1745	0.139	0.221325	0.1309		L1-111	0.02385	0.32115	0.13935	0.2797	0.247175	0.551	0.300425	0.3705	0.3795	0.5075	0.543	0.609	0.513475	0.7386
E1-115	1.25415	1.21239	0.7104	0.59235	1.02232	1.165	1.83867	1.8465	2.032	2.118	2.082	2.122	2.36632	2.2895		L1-113	0.0483	0.10895	0.0516	0.1417	0.119875	0.1935	0.134825	0.142	0.142	0.167	0.177	0.171	0.209275	0.2316
E1-117	0.0754	0.0366	0.0493	0.04685	0.044575	0.0455	0.037175	0.0295	0.016	0.0565	0.0525	0.0615	0.126075	0.03255		L1-114	0.07015	0.2277	0.077	0.1977	0.109975	0.282	0.330675	0.2905	0.2405	0.432	0.3465	0.42	0.514375	0.5675
E1-118	0.0922	0.05725	0.0692	0.02695	0.068175	0.046	0.070225	0.0265	0.0185	0.033	0.0545	0.0595	0.069625	0.02465		L1-117	0.0074	0.2131	0.0034	0.18315	0.134975	0.209	0.241575	0.189	0.184	0.278	0.245	0.267	0.342525	0.51915
E1-123	0.11135	0.03205	0.08645	0.0433	0.104975	0.011	0.100725	0.0225	0.012	0.027	0.0135	0.057	0.031775	0.00795		L1-118	0.10645	0.31565	0.03365	0.2606	0.240325	0.333	0.276375	0.284	0.2525	0.3885	0.37	0.3565	0.485275	0.7678
E1-124	0.09695	0.0626	0.05555	0.12465	0.079525	0.0535	0.085425	0.0455	0.0305	0.0555	0.058	0.0285	0.046625	0.0737		L1-120	0.03445	0.30475	0.054	0.22435	0.277625	0.3135	0.305975	0.2785	0.245	0.36	0.4195	0.3685	0.491725	0.7909
E1-131	0.0668	0.0463	0.065	0.03205	0.009325	0.142	0.035075	0.133	0.1195	0.078	0.172	0.0645	0.252875	0.0668		L1-121	0.26015	0.5773	0.3247	0.54475	0.719225	0.637	0.637825	0.4485	0.4865	0.7675	0.8835	1.0125	0.978625	1.2435
E1-137	0.25785	0.20915	0.2792	0.3981	0.412875	1.013	0.332125	0.923	0.578	0.437	0.726	0.455	1.29493	0.45845		L1-133	0.04165	0.25265	0.0483	0.1812	0.214025	0.1625	0.250975	0.151	0.1325	0.2705	0.1955	0.2125	0.446925	0.57295
E1-139	0.13515	0.33525	0.08045	0.4211	0.453325	0.205	0.235525	0.1775	0.317	0.17	0.0775	0.187	0.284125	0.1545		L1-139	0.45315	0.48605	0.625	0.7316	0.843725	0.9515	0.641525	0.736	0.736	0.676	0.9865	0.9385	1.15617	0.91005
E1-140	0.02185	0.0646	0.041	0.07335	0.002975	0.193	0.003925	0.1565	0.146	0.201	0.2185	0.2655	0.016575	0.10715		L1-142	0.0073	0.21145	0.0517	0.12305	0.161625	0.146	0.214675	0.172	0.099	0.323	0.2125	0.289	0.426475	0.4495
E1-147	0.06945	0.08015	0.0544	0.03035	0.022725	0.1295	0.018925	0.0775	0.072	0.074	0.1225	0.0685	0.176075	0.07585		L1-143	0.4091	0.8318	0.24525	0.523	0.884375	1.2105	1.14708	1.0915	0.614	1.059	1.432	1.2765	1.72942	1.99355
E1-148	0.07365	0.1025	0.0587	0.11105	0.065425	0.049	0.066275	0.037	0.031	0.082	0.0525	0.067	0.059875	0.07305		L1-145	0.0353	0.14715	0.0107	0.18735	0.044175	0.192	0.099175	0.1645	0.1365	0.1605	0.156	0.125	0.213225	0.286
E1-152	0.0589	0.06355	0.05995	0.0506	0.001125	0.1185	0.017175	0.101	0.0975	0.0865	0.137	0.053	0.237825	0.09415		L1-148	0.04425	0.1418	0.0121	0.1289	0.143225	0.1465	0.134575	0.125	0.114	0.167	0.1635	0.15	0.186125	0.2987
E1-156	0.0516	0.06365	0.059	0.0497	0.001975	0.124	0.013675	0.1185	0.0855	0.0975	0.14	0.06	0.280725	0.0967		L1-152	0.06875	0.1088	0.02195	0.1092	0.063425	0.0955	0.073625	0.095	0.0765	0.1445	0.1155	0.1305	0.083325	0.20015
E1-156	0.42285	0.48165	0.18935	0.3615	1.22897	1.226	0.718725	0.9695	0.9955	1.1975	1.3595	1.3655	1.41063	1.84825		L1-153	0.0031	0.22285	0.0102	0.13275	0.290675	0.2655	0.262375	0.199	0.183	0.4	0.3565	0.4395	0.320075	0.5255
E1-157	0.0102	0.12445	0.00475	0.0955	0.178775	0.1365	0.091825	0.124	0.0855	0.255	0.161	0.2445	0.193625	0.2076		L1-154	0.0297	0.1992	0.03915	0.2022	0.127775	0.2055	0.241625	0.187	0.143	0.3325	0.231	0.3245	0.293575	0.4224
E1-167	0.12815	0.24665	0.09185	0.2219	0.410525	0.222	0.254325	0.1805	0.1545	0.3325	0.306	0.403	0.334425	0.5042		L1-156	0.1536	0.427	0.10695	0.33865	0.712025	0.5175	0.603575	0.428	0.379	0.666	0.6805	0.972	0.752225	1.1112
E1-169	0.04265	0.04645	0.05125	0.01805	0.080525	0.0665	0.042475	0.068	0.0255	0.0745	0.084	0.039	0.062475	0.08795		L1-158	0.01905	0.0992	0.01565	0.09415	0.092675	0.11	0.127825	0.1185	0.0975	0.2635	0.1385	0.208	0.171775	0.17895
E1-170	0.013	0.1408	0.05505	0.16815	0.042625	0.092	0.058075	0.0755	0.059	0.1955	0.1155	0.208	0.077625	0.1859		L1-161	0.0633	0.2284	0.15815	0.3316	0.005825	0.298	0.224625	0.2515	0.3185	0.2975	0.4095	0.4205	0.372875	0.46735
E1-171	0.05295	0.1002	0.01965	0.12525	0.053475	0.0745	0.010125	0.063	0.032	0.158	0.093	0.0925	0.034175	0.1805		L1-162	0.10475	0.41825	0.2634	0.458	0.401025	0.681	0.743275	0.848	0.6905	1.12	0.8725	1.023	0.775325	0.8815
E1-173	0.0007	0.1497	0.02905	0.08125	0.179175	0.115	0.128875	0.1345	0.075	0.317	0.138	0.2545	0.120225	0.1937		L1-164	0.13935	0.37985	0.1866	0.397	0.758075	0.6175	0.796025	0.743	0.4525	0.5805	0.88	0.7995	1.00733	1.11975
E1-174	0.07565	0.03695	0.0542	0.0264	0.048675	0.014	0.033775	0.037	0.008	0.0975	0.025	0.0275	0.017675	0.0501		L1-165	0.05375	0.36495	0.1135	0.3589	0.397975	0.433	0.402225	0.371	0.311	0.537	0.549	0.618	0.497025	0.7148
E1-175	0.10355	0.1023	0.04835	0.20975	0.278425	0.113	0.119875	0.13	0.106	0.297	0.218	0.3705	0.127675	0.41845		L1-166	0.18295	0.49015	0.22615	0.47135	0.665375	0.4175	0.707025	0.6915	0.335	0.783	0.443	0.7995	0.933925	1.08935
E1-177	0.3221	0.35315	0.38	0.3367	0.948325	0.7665	0.723775	0.654	0.6685	0.994	0.846	0.9865	0.740775	0.60245		L1-168	0.347	0.5859	0.2748	0.42495	1.84098	1.314	1.46342	1.3877	0.7445	1.1875	1.7725	1.7245	2.17128	2.29215
E1-178	0.0718	0.04755	0.0184	0.04375	0.003875	0.0235	0.014925	0.0345	0.001	0.0675	0.042	0.0355	0.004325	0.08555		L1-170	0.06345	0.1179	0.00385	0.1949	0.016825	0.095	0.053075	0.068	0.0625	0.1615	0.0885	0.1305	0.086775	0.161
E1-181	0.05915	0.0666	0.0432	0.03185	0.077925	0.051	0.027325	0.066	0.0165	0.123	0.0745	0.0865	0.046775	0.06635		L1-175	0.02245	0.05955	0.04785	0.04525	0.025075	0.027	0.040525	0.037	0.026	0.0995	0.0405	0.0815	0.096425	0.1051
E1-185	0.04765	0.10025	0.0009	0.1074	0.027925	0.023	0.023125	0.025	0.004	0.0795	0.0325	0.097	0.028425	0.0911		L1-181	0.15655	0.3515	0.29155	0.3944	0.114875	0.5265	0.474775	0.4975	0.428	0.4785	0.6055	0.428	0.889475	0.92125
E1-191	0.0325	0.1043	0.01125	0.0834	0.115825	0.0835	0.084175	0.0815	0.035	0.217	0.12	0.2045	0.107475	0.1797		L1-186	0.0265	0.1486	0.0257	0.13605	0.043375	0.2005	0.167425	0.2015	0.174	0.183	0.254	0.1855	0.221825	0.39435
E1-195	0.0722	0.0538	0.0334	0.0337	0.064425	0.054	0.027075	0.0575	0.006	0.1115	0.06	0.0875	0.041225	0.0962		L1-187	0.08225	0.2874	0.1411	0.31975	0.310975	0.307	0.507125	0.5226	0.2295	0.298	0.3165	0.3035	0.534675	0.64385
E2-102	0.0105	0.07375	0.0676	0.1436	0.217675	0.118	0.227375	0.1745	0.0735	0.238	0.1445	0.178	0.191275	0.13455		L1-188	0.0058	0.1859	0.16835	0.2197	0.240375	0.2935	0.317475	0.2	0.2135	0.3305	0.304	0.356	0.339775	0.46065
E2-103	0.03895	0.06125	0.00125	0.053	0.112775	0.069	0.051675	0.069	0.017	0.134	0.081	0.092	0.091175	0.04705		L1-190	0.016	0.17115	0.043	0.1506	0.127475	0.2	0.156325	0.163	0.156	0.2535	0.25	0.2895	0.201725	0.36795
E2-105	0.20935	0.1807	0.2654	0.1527	0.674975	0.384	0.486125	0.333	0.206	0.5085	0.4485	0.486	0.585975	0.34865		L1-194	0.04535	0.1021	0.01465	0.10485	0.091475	0.121	0.086075	0.0945	0.07	0.1455	0.1565	0.146	0.180375	0.2184
E2-107	0.065	0.05645	0.1034	0.0253	0.054225	0.05	0.033825	0.049	0.0255	0.0575	0.073	0.043	0.030125	0.0685		L2-108	0.09015	0.0486	0.0668	0.03825	0.034775	0.022	0.006125	0.0335	0.024	0.0955	0.038	0.0905	0.045575	0.05775
E2-109	0.08325	0.0455	0.03655	0.0254	0.019275	0.0095	0.042525	0.023	0.003	0.033	0.019	0.001	0.026325	0.0204		L2-109	0.05035	0.28475	0.21445	0.4679	0.134175	0.2965	0.190275	0.288	0.232	0.421	0.4615	0.6175	0.347175	0.5781
E2-110	0.0805	0.0525	0.0574	0.02905	0.003475	0.0405	0.007325	0.0365	0.0025	0.0595	0.0525	0.0405	0.012025	0.06135		L2-112	0.1703	0.37895	0.44905	0.66285	0.105025	0.551	0.373275	0.589	0.531	0.607	0.5295	0.4475	0.680475	0.8111
E2-111	0.0848	0.0622	0.0515	0.0352	0.044425	0.072	0.045325	0.05	0.013	0.076	0.131	0.063	0.194725	0.20145		L2-117	0.1019	0.0352	0.0796	0.01825	0.104725	0.023	0.035775	0.03	0.0235	0.028	0.027	0.0295	0.020275	0.017
E2-113	0.0417	0.09955	0.0265	0.08975	0.059825	0.1115	0.083175	0.114	0.0745	0.1515	0.1315	0.1365	0.132675	0.1064		L2-122	0.0721	0.06805	0.03305	0.04525	0.078675	0.0475	0.011625	0.059	0.0495	0.0595	0.0515	0.048	0.023875	0.08695
E2-117	0.08165	0.05335	0.0215	0.0515	0.160775	0.0215	0.000925	0.026	0.0105	0.0675	0.0325	0.0465	0.013625	0.0628		L2-124	0.03165	0.15925	0.0212	0.1586	0.106675	0.212	0.173825	0.178	0.161	0.3695	0.2005	0.3715	0.205425	0.3808
E2-119	0.08805	0.0653	0.00465	0.0854	0.034725	0.013	0.056275	0.0135	0.012	0.0555	0.0205	0.024	0.044925	0.018		L2-125	0.08635	0.10965	0.06085	0.0732	0.042525	0.0455	0.003625	0.052	0.0305	0.11	0.0685	0.103	0.027025	0.20885
E2-121	0.0506	0.11695	0.07495	0.1279	0.082475	0.108	0.038825	0.108	0.073	0.14	0.0905	0.0945	0.075325	0.12415		L2-126	0.0603	0.0836	0.0203	0.0954	0.011925	0.08	0.055775	0.0795	0.0635	0.121	0.0815	0.0785	0.093275	0.1261
E2-122	0.0564	0.0713	0.02645	0.06155	0.022525	0.084	0.020975	0.1265	0.047	0.1065	0.1105	0.086	0.040275	0.1055		L2-129	0.0505	0.0905	0.0129	0.1095	0.010725	0.077	0.039475	0.08	0.061	0.1405	0.1175	0.1025	0.047875	0.1065
E2-123	0.0558	0.05085	0.0206	0.03835	0.071175	0.049	0.030375	0.076	0.0235	0.075	0.069	0.0515	0.050575	0.0545		L2-130	0.0205	0.14125	0.05385	0.1689	0.044725	0.1595	0.051125	0.134	0.132	0.2245	0.1715	0.2615	0.016475	0.26295
E2-124	0.0277	0.1706	0.02365	0.1637	0.004775	0.073	0.047075	0.093	0.0425	0.1395	0.074	0.0775	0.026925	0.1254		L2-134	0.36465	0.2513	0.3102	0.25445	0.496175	1.1485	0.978575	0.9195	0.708	0.9865	1.05	1.135	1.58422	1.69905
E2-126	0.0831	0.0691	0.05395	0.02915	0.020825	0.026	0.008425	0.049	0.016	0.0655	0.0375	0.0285	0.025875	0.04965		L2-138	0.62545	0.92385	0.6421	0.9293	1.09022	1.6295	1.79047	1.323	1.216	1.4885	1.5315	1.5715	1.88373	2.071
E2-128	0.032	0.11215	0.0114	0.08765	0.050525	0.1195	0.049825	0.1185	0.0655	0.163	0.1235	0.1345	0.072625	0.13545		L2-139	0.33495	0.39115	0.07425	0.2947	1.22913	1.4465	1.89968	0.8625	0.747	1.096	2.1865	2.084	3.03868	3.0244
E2-129	0.08405	0.0506	0.0546	0.0892	0.020575	0.0485	0.004275	0.0535	0.042	0.0585	0.037	0.0305	0.006325	0.04505		L2-142	0.0046	0.1499	0.02935	0.16675	0.009775	0.1665	0.184775	0.1405	0.129	0.23	0.192	0.2515	0.200625	0.337
E2-131	0.09425	0.03025	0.0389	0.05265	0.069425	0.0075	0.064125	0.0145	0.007	0.042	0.0085	0.0155	0.051325	0.01615		L2-144	0.07405	0.07705	0.0279	0.09815	0.062375	0.0715	0.011675	0.057	0.0475	0.102	0.1055	0.081	0.034375	0.08635
E2-135	0.0142	0.1488	0.17215	0.15745	0.136075	0.154	0.083925	0.1375	0.1015	0.164	0.1485	0.1285	0.124575	0.1963		L2-146	0.06475	0.01635	0.09545	0.0019	0.221575	0.0765	0.021675	0.059	0.062	0.052	0.0675	0.031	0.104525	0.0352
E2-136	0.22725	0.2316	0.16085	0.2364	0.232725	0.3165	0.388475	0.316	0.2375	0.3735	0.538	0.4525	0.263525	0.31605		L2-155	0.0633	0.11565	0.0141	0.10255	0.045025	0.0825	0.004575	0.081	0.064	0.088	0.093	0.106	0.159025	0.28275
E2-137	0.0553	0.08025	0.02995	0.11865	0.020475	0.0515	0.004225	0.072	0.025	0.0865	0.062	0.059	0.036375	0.1022		L2-156	0.07715	0.0952	0.69745	0.80965	0.003675	0.0575	0.022525	0.063	0.052	0.074	0.052	0.052	0.055375	0.12435
E2-140	0.0823	0.05245	0.06025	0.034	0.030525	0.0645	0.021125	0.053	0.009	0.057	0.044	0.0265	2.5e-05	0.0325		L2-160	0.07815	0.1023	0.0112	0.09975	0.041625	0.0665	0.051675	0.0775	0.0425	0.062	0.031	0.043	0.013775	0.127
E2-141	0.04215	0.16855	0.0798	0.1293	0.282625	0.279	0.318375	0.306	0.213	0.325	0.3535	0.356	0.345725	0.24455		L2-161	0.0815	0.06029	0.0165	0.0783	0.009375	0.035	0.024525	0.043	0.036	0.054	0.034	0.039	0.039775	0.1346
E2-142	0.09025	0.06895	0.06275	0.0341	0.039425	0.0385	0.037275	0.056	0.0155	0.0615	0.0475	0.0325	0.015725	0.07085		L2-166	0.0576	0.10235	0.05475	0.11165	0.058775	0.063	0.000975	0.0735	0.0615	0.064	0.064	0.083	0.141175	0.2067
E2-145	0.0668	0.079	0.04195	0.05325	0.036825	0.062	0.041275	0.087	0.023	0.08	0.0765	0.0865	0.023025	0.1828		L2-167	0.34425	0.8252	0.7099	0.9536	1.32242	0.736	0.825175	0.6085	0.7085	1.1315	0.6145	1.3495	1.66393	2.01355
E2-147	0.07325	0.0696	0.0144	0.07545	0.052425	0.037	0.023225	0.044	0.0095	0.077	0.0555	0.054	0.026225	0.07155		L2-168	0.0434	0.1177	0.0996	0.1632	0.024625	0.1045	0.034075	0.0955	2.3335	2.5585	0.075	0.102	0.083175	0.25655
E2-148	0.0515	0.06485	0.03065	0.11325	0.001875	0.056	0.003775	0.08	0.036	0.1035	0.066	0.066	0.002775	0.08025		L2-169	0.1093	0.4609	0.21475	0.58695	0.399875	0.3615	0.394875	0.255	0.2625	0.5465	0.2455	0.6245	0.615425	1.3796
E2-154	0.03385	0.062	0.0215	0.0338	0.048075	0.15	0.050775	0.175	0.102	0.1435	0.164	0.1275	0.069825	0.1295		L2-170	0.0618	0.11035	0.0137	0.1129	0.019675	0.115	0.024775	0.087	0.075	0.1055	0.095	0.121	0.093675	0.2611
E2-155	0.07835	0.0393	0.0317	0.08995	0.037375	0.021	0.033225	0.042	0.0145	0.068	0.0345	0.0345	0.023525	0.03465		L2-171	0.05395	0.3675	0.14035	0.3162	0.550725	0.333	0.481975	0.2765	0.2595	0.5145	0.377	0.6445	0.681075	1.05045
E2-159	0.1612	0.2362	0.23435	0.3829	0.202925	0.34	0.236325	0.3355	0.254	0.3295	0.3485	0.361	0.252275	0.29755		L2-173	0.08325	0.07325	0.269	0.09515	0.021875	0.043	0.017525	0.049	0.033	0.045	0.0365	0.028	0.035375	0.10015
E2-163	0.0455	0.0675	0.0163	0.14745	0.082625	0.0735	0.013675	0.094	0.0435	0.096	0.06	0.0635	0.065475	0.10655		L2-176	0.08795	0.07495	0.0211	0.094	0.035225	0.025	0.049425	0.0355	0.026	0.0385	0.016	0.0125	0.008625	0.0671
E2-166	0.0902	0.0291	0.0354	0.0214	0.004125	0.053	0.025075	0.0365	0.05	0.067	0.071	0.03	0.085925	0.10385		L2-177	0.11455	0.05475	0.08825	0.0494	0.081525	0.025	0.099525	0.039	0.0345	0.043	0.017	0.031	0.080375	0.06485
E2-167	0.04675	0.03385	0.02195	0.02715	0.045775	0.036	0.062725	0.033	0.0975	0.0315	0.042	0.0215	0.091075	0.0864		L2-179	0.0767	0.08345	0.0039	0.14625	0.095175	0.0805	0.035775	0.0705	0.057	0.0665	0.0545	0.048	0.134675	0.10425
E2-173	0.24775	0.28045	0.4369	0.3099	0.827825	0.527	0.797325	0.4295	0.3935	0.349	0.5055	0.349	1.12443	0.6997		L2-180	0.0413	0.12045	0.0496	0.14705	0.048425	0.0495	0.013875	0.0565	0.0615	0.119	0.042	0.1	0.115875	0.2053
E2-176	0.53955	0.49235	0.87745	0.49755	1.01968	1.045	1.57353	0.869	0.789	0.5735	0.9715	0.566	1.08892	1.21305		L2-181	0.08555	0.0837	0.02375	0.08365	0.052525	0.065	0.030325	0.0395	0.033	0.0555	0.0195	0.0335	0.028325	0.1428
E2-178	0.0961	0.1915	0.21475	0.1719	0.372675	0.399	0.490675	0.3075	0.2325	0.169	0.388	0.15	0.649275	0.4646		L2-186	0.1	0.04885	0.0371	0.0385	0.065375	0.004	0.044625	0.0075	0.001	0.021	0.006	0.006	0.013275	0.05545
E2-183	0.03235	0.14645	0.13135	0.2164	0.233575	0.2335	0.229925	0.1795	0.229	0.177	0.248	0.225	0.335975	0.26475		L2-191	0.0955	0.06105	0.04255	0.04915	0.057525	0.0085	0.044075	0.0175	0.011	0.0275	0.012	0.006	0.005725	0.0735
E2-186	0.03915	0.0884	0.03255	0.07045	0.141275	0.1705	0.145175	0.1225	0.1065	0.0855	0.156	0.0685	0.251875	0.16185		L2-192	0.1017	0.0537	0.0063	0.0568	0.056325	0.0045	0.047575	0.005	0.006	0.0265	0.0065	0.007	0.005625	0.0656
E2-187	0.12265	0.1412	0.1507	0.173	0.278075	0.303	0.288475	0.248	0.2125	0.2545	0.297	0.1715	0.344075	0.2326		L3-101	0.05515	0.101	0.0227	0.0972	0.001775	0.115	0.0969525	0.0965	0.071	0.103	0.1075	0.084	0.100225	0.2206
E2-189	0.0691	0.30515	0.138	0.205	0.328225	0.099	0.390225	0.0525	0.043	0.3605	0.1275	0.5075	0.959375	0.9647		L3-103	0.0455	0.0658	0.0108	0.0786	0.075525	0.122	0.140625	0.0745	0.084	0.183	0.132	0.133	0.182925	0.106
E2-192	0.1061	0.02145	0.0357	0.03785	0.044875	0.0265	0.826325	0.0185	0.0065	0.0175	0.0195	0.0105	0.006525	0.03605		L3-104	0.07035	0.06735	0.001	0.10085	0.004825	0.057	0.026425	0.057	0.0535	0.063	0.0555	0.055	0.038175	0.0988
E2-195	0.0824	0.16755	0.21765	0.14825	0.551775	0.429	0.601075	0.324	0.2565	0.3375	0.4595	0.352	0.897975	0.4235		L3-107	0.07185	0.20775	0.282	0.1865	0.338775	0.3745	0.392875	0.25	0.3025	0.2755	0.3965	0.256	0.570275	0.45075
E3-110	0.05565	0.0842	0.05565	0.0798	0.012625	0.062	0.040825	0.047	0.041	0.1055	0.1055	0.09	0.164325	0.07755		L3-112	0.09635	0.16965	0.23705	0.16025	0.533375	0.4285	0.650375	0.2675	0.2555	0.235	0.4235	0.208	0.759675	0.41535
E3-111	0.0893	0.0486	0.06085	0.0448	0.059125	0.038	0.060225	0.0345	0.023	0.047	0.0545	0.0375	0.051925	0.0379		L3-114	0.50675	0.99005	0.92035	0.93685	1.67107	1.6235	1.93743	1.2085	1.0975	1.197	1.748	1.4615	2.48258	2.0815
E3-111	0.05295	0.1397	0.1412	0.21545	0.143275	0.2615	0.104325	0.1895	0.297	0.349	0.1695	0.1415	0.354475	0.2119		L3-115	0.03715	0.1443	0.13785	0.2064	0.055025	0.112	0.081325	0.0985	0.108	0.0895	0.1245	0.1135	0.220275	0.2878
E3-113	0.08255	0.03645	0.04285	0.031	0.051725	0.0245	0.064975	0.0275	0.0185	0.0355	0.04	0.0205	0.084875	0.0347		L3-116	0.0841	0.05295	0.0234	0.04385	0.000675	0.066	0.026775	0.0395	0.032	0.033	0.0805	0.0495	0.077475	0.1163
E3-118	0.3956	0.05665	0.04315	0.1233	0.033125	0.0585	0.060975	0.046	0.045	0.06	0.077	0.0565	0.103675	0.08095		L3-121	0.0796	0.0566	0.0609	0.03645	0.042775	0.105	0.000625	0.0765	0.0495	0.0695	0.115	0.0665	0.039875	0.11315
E3-120	0.05135	0.0884	0.0425	0.18865	0.025925	0.0665	0.058625	0.0605	0.0605	0.0885	0.0855	0.104	0.116875	0.1754		L3-121	0.08205	0.0613	0.05635	0.05155	0.024025	0.061	0.013975	0.0465	0.0465	0.0525	0.0625	0.0505	0.045225	0.11375
E3-124	0.06875	0.0462	0.0503	0.0822	0.045275	0.0725	0.071725	0.0595	0.0425	0.049	0.074	0.047	0.085425	0.0726		L3-122	0.1019	0.0283	0.07055	0.02145	0.065725	0.02	0.028425	0.0145	0.0115	0.006	0.012	0.0045	0.029875	0.0279
E3-130	0.0805	0.053	0.0665	0.02895	0.052775	0.0395	0.074825	0.0335	0.0365	0.0605	0.04	0.0485	0.077025	0.0342		L3-124	0.09395	0.02945	0.05955	0.0211	0.060775	0.017	0.028225	0.0175	0.0135	0.017	0.0195	0.001	0.018975	0.03645
E3-139	0.1308	0.0439	0.1065	0.06405	0.128425	0.0215	0.115125	0.02	0.036	0.0045	0.019	0.0395	0.086275	0.0076		L3-127	0.2489	0.78985	0.68955	0.82025	0.844425	1.25	0.986375	0.862	1.012	1.054	1.4305	1.172	1.48033	1.5195
E3-144	0.09865	0.0106	0.0783	0.0091	0.063075	0.0355	0.059625	0.0265	0.0055	0.0585	0.0375	0.007	0.043625	0.11255		L3-129	0.0842	0.0627	0.00365	0.08435	0.008475	0.093	0.046975	0.08	0.0675	0.087	0.0915	0.062	0.160075	0.14625
E3-146	0.0996	0.0278	0.06965	0.0433	0.068375	0.037	0.073725	0.015	0.006	0.0435	0.0455	0.0125	0.058175	0.07835		L3-132	0.0769	0.07515	0.0017	0.0883	0.005075	0.1085	0.040475	0.072	0.065	0.0785	0.123	0.084	0.115875	0.17315
E3-147	0.06555	0.0336	0.02135	0.0761	0.014375	0.0705	0.054125	0.0355	0.046	0.158	0.0785	0.054	0.191825	0.02865		L3-133	0.10895	0.03565	0.0566	0.04605	0.077175	0.006	0.062675	0.002	0.0075	0.009	0.0015	0.0065	0.043725	0.03065
E3-148	0.082	0.0551	0.07295	0.1305	0.057975	0.054	0.076575	0.044	0.03	0.059	0.0825	0.0325	0.088875	0.01385		L3-134	0.09525	0.0357	0.0695	0.023	0.058675	0.034	0.033525	0.0295	0.0475	0.054	0.0265	0.0575	0.019775	0.0376
E3-154	0.1104	0.0403	0.0836	0.0535	0.087725	0.025	0.101125	0.0175	0.006	0.0195	0.0295	0.0115	0.010625	0.0132		L3-135	0.0496	0.1737	0.1023	0.1958	0.042225	0.1975	0.050425	0.12	0.1195	0.1325	0.1105	0.0985	0.122025	0.24635
E3-156	0.1078	0.0365	0.08445	0.02835	0.087375	0.027	0.091275	0.019	0.0045	0.04	0.033	0.005	0.006925	0.01385		L3-136	0.0936	0.0242	0.0679	0.0159	0.051875	0.0165	0.025325	0.011	0.008	0.0085	0.007	0.0005	0.008175	0.0335
E3-157	0.0898	0.03905	0.0094	0.03325	0.203375	0.4115	0.106675	0.333	0.34	0.2395	0.4355	0.2895	0.662775	0.30355		L3-144	0.0983	0.0345	0.051	0.02555	0.061925	0.0155	0.041125	0.019	0.022	0.0185	0.013	0.001	0.024275	0.0446
E3-159	0.1003	0.1188	0.0751	0.0816	0.073475	0.0315	0.065775	0.009	0.0065	0.0355	0.043	0.0395	0.046675	0.0521		L3-147	0.08925	0.0292	0.0401	0.0369	0.038925	0.0375	0.010725	0.032	0.0355	0.032	0.0335	0.018	0.001625	0.0578
E3-165	0.1046	0.03945	0.07025	0.05715	0.070325	0.012	0.090675	0.0095	0.0125	0.0285	0.0175	0.0385	0.014425	0.0162		L3-149	0.10345	0.04445	0.052	0.04295	0.061375	0.0755	0.036425	0.071	0.059	0.075	0.0755	0.0585	0.040825	0.0997
E3-166	0.11145	0.0329	0.06765	0.06625	0.101275	0.001	0.101025	0.013	0.022	0.022	0.007	0.016	0.034775	0.0071		L3-152	0.05835	0.1475	0.08545	0.18645	0.063575	0.1885	0.075925	0.1255	0.1215	0.1355	0.141	0.104	0.170225	0.22045
E3-167	0.1087	0.04145	0.06545	0.0743	0.099775	0.0075	0.104575	0.0045	0.014	0.0095	0.0105	0.029	0.035025	0.00425		L3-166	0.09785	0.06745	0.01405	0.07085	0.005375	0.0935	0.033625	0.0685	0.071	0.061	0.083	0.0545	0.064475	0.10295
E3-168	0.1084	0.02915	0.09085	0.0677	0.095225	0.008	0.102325	0.003	0.01	0.0105	0.008	0.0155	0.007025	0.01515		L3-175	0.1071	0.02575	0.0662	0.02355	0.069425	0.03	0.047725	0.022	0.0245	0.0215	0.0265	0.0075	0.001825	0.0403
E3-170	0.05195	0.03485	0.00995	0.03155	0.002275	0.152	0.050225	0.1105	0.161	0.14	0.206	0.188	0.275375	0.1531		L3-179	0.0968	0.03055	0.05025	0.03025	0.046775	0.038	0.020525	0.017	0.0265	0.03	0.016	0.0095	0.015425	0.03195
E3-179	0.0952	0.0903	0.0715	0.20085	0.069275	0.0315	0.085775	0.03	0.0205	0.0345	0.046	0.009	0.031125	0.0619		L3-185	0.07815	0.0759	0.0199	0.08655	0.009725	0.112	0.044875	0.072	0.0685	0.086	0.106	0.0815	0.104375	0.18595
E3-183	0.07665	0.04425	0.01965	0.06155	0.036275	0.092	0.066675	0.089	0.0635	0.0685	0.1	0.0465	0.076275	0.07325		L3-190	0.0618	0.10825	0.0541	0.131	0.016825	0.0995	0.018075	0.0785	0.1035	0.148	0.201	0.1685	0.051875	0.20805
E3-189	0.0957	0.0638	0.0537	0.1015	0.072875	0.0265	0.063125	0.0035	0.0125	0.0375	0.028	0.063	0.044375	0.05165
E3-191	0.08445	0.04745	0.06185	0.0697	0.061825	0.0655	0.061825	0.0445	0.04	0.043	0.08	0.041	0.076075	0.07325

[truncated: 26 more sheets: Figure 3b, Figure 3c, Figure 3f, Figure 4a, Figure 4b, Figure 4c, Figure 4d, Figure 4e, Figures 5a and 5b, Figure 5c, Figures 5d and 5e, Figure 6b, Figure 6d, Figure 6e, Figure 6f, Figure 6g, Figure 6h, Supplementary table 1, Supplementary table 2, Supplementary Figure 1 …]
